# Supplementary material for: Nosema bombycis microRNA-like RNA 8 (Nb-milR8) Increases Fungal Pathogenicity by Modulating BmPEX16 Gene Expression in Its Host, Bombyx mori
Source: Microbiol Spectr. 2021 Oct 27;9(2):e01048-21. doi: 10.1128/Spectrum.01048-21 (PMC8549759; doi:10.1128/Spectrum.01048-21)
Supplement: SUPPLEMENTAL FILE 2 — Supplemental material. Download SPECTRUM01048-21_Supp_2_seq12.xlsx, XLSX file, 0.05 MB [file spectrum01048-21_supp_2_seq12.xlsx]

## Sheet: Sheet1
Table 4 Target gene of Nb-milR8
miRNA	target_mRNA	target_gene	Blast swiss prot
novel_8	BGIBMGA000883-RA	BGIBMGA000883	gnl|BL_ORD_ID|218757 sp|P0C0T0|LITAF_RAT Lipopolysaccharide-induced tumor necrosis factor-alpha factor homolog OS=Rattus norvegicus OX=10116 GN=Litaf PE=2 SV=1//4.23165e-11
novel_8	BGIBMGA003640-RA	BGIBMGA003640	gnl|BL_ORD_ID|49111 sp|Q8IZS8|CA2D3_HUMAN Voltage-dependent calcium channel subunit alpha-2/delta-3 OS=Homo sapiens OX=9606 GN=CACNA2D3 PE=1 SV=1//0
novel_8	BGIBMGA005449-RA	BGIBMGA005449	gnl|BL_ORD_ID|338009 sp|Q9W252|RAD50_DROME DNA repair protein RAD50 OS=Drosophila melanogaster OX=7227 GN=rad50 PE=2 SV=4//3.81473e-59
novel_8	BGIBMGA006378-RA	BGIBMGA006378	gnl|BL_ORD_ID|217236 sp|Q2KJ33|LIMS2_BOVIN LIM and senescent cell antigen-like-containing domain protein 2 OS=Bos taurus OX=9913 GN=LIMS2 PE=2 SV=2//8.66556e-153
novel_8	BGIBMGA006443-RA	BGIBMGA006443	-//-
novel_8	BGIBMGA008071-RA	BGIBMGA008071	gnl|BL_ORD_ID|556368 sp|A6NK75|ZNF98_HUMAN Zinc finger protein 98 OS=Homo sapiens OX=9606 GN=ZNF98 PE=2 SV=4//6.00589e-07
novel_8	BGIBMGA008604-RA	BGIBMGA008604	gnl|BL_ORD_ID|294758 sp|Q8BTQ0|PCGF3_MOUSE Polycomb group RING finger protein 3 OS=Mus musculus OX=10090 GN=PcgF3 PE=1 SV=1//1.80103e-60
novel_8	BGIBMGA009467-RA	BGIBMGA009467	gnl|BL_ORD_ID|157094 sp|A4IHW6|GNPI2_XENTR Glucosamine-6-phosphate isomerase 2 OS=Xenopus tropicalis OX=8364 GN=gnpda2 PE=2 SV=1//6.54293e-145
novel_8	BGIBMGA009641-RA	BGIBMGA009641	-//-
novel_8	BGIBMGA010849-RA	BGIBMGA010849	gnl|BL_ORD_ID|210116 sp|P91660|L259_DROME Probable multidrug resistance-associated protein lethal(2)03659 OS=Drosophila melanogaster OX=7227 GN=l(2)03659 PE=2 SV=4//1.31629e-15
novel_8	BGIBMGA011474-RA	BGIBMGA011474	gnl|BL_ORD_ID|464665 sp|Q9H6P5|TASP1_HUMAN Threonine aspartase 1 OS=Homo sapiens OX=9606 GN=TASP1 PE=1 SV=1//6.25574e-80
novel_8	BGIBMGA013547-RA	BGIBMGA013547	gnl|BL_ORD_ID|555318 sp|G5ED00|ZIG8_CAEEL Zwei Ig domain protein zig-8 OS=Caenorhabditis elegans OX=6239 GN=zig-8 PE=2 SV=1//7.8562e-07
novel_8	BGIBMGA014289-RA	BGIBMGA014289	-//-
novel_8	BGIBMGA014365-RA	BGIBMGA014365	gnl|BL_ORD_ID|109935 sp|E9Q8T7|DYH1_MOUSE Dynein heavy chain 1, axonemal OS=Mus musculus OX=10090 GN=Dnah1 PE=1 SV=1//0
novel_8	BGIBMGA000979-RA	BGIBMGA000979	gnl|BL_ORD_ID|146341 sp|Q5R5J6|GCP2_PONAB Gamma-tubulin complex component 2 OS=Pongo abelii OX=9601 GN=TUBGCP2 PE=2 SV=1//2.01142e-155
novel_8	BGIBMGA001105-RA	BGIBMGA001105	gnl|BL_ORD_ID|272377 sp|Q9VWV8|NOSIP_DROME Nitric oxide synthase-interacting protein homolog OS=Drosophila melanogaster OX=7227 GN=CG6179 PE=3 SV=1//4.58267e-133
novel_8	BGIBMGA001684-RA	BGIBMGA001684	gnl|BL_ORD_ID|556333 sp|Q02386|ZNF45_HUMAN Zinc finger protein 45 OS=Homo sapiens OX=9606 GN=ZNF45 PE=1 SV=2//4.98677e-83
novel_8	BGIBMGA001872-RA	BGIBMGA001872	gnl|BL_ORD_ID|339564 sp|Q6P3B9|RBFA_MOUSE Putative ribosome-binding factor A, mitochondrial OS=Mus musculus OX=10090 GN=Rbfa PE=2 SV=1//1.80453e-16
novel_8	BGIBMGA002433-RA	BGIBMGA002433	-//-
novel_8	BGIBMGA003816-RA	BGIBMGA003816	-//-
novel_8	BGIBMGA004538-RA	BGIBMGA004538	gnl|BL_ORD_ID|121191 sp|Q9FRL3|ERDL6_ARATH Sugar transporter ERD6-like 6 OS=Arabidopsis thaliana OX=3702 GN=At1g75220 PE=1 SV=1//1.9661e-25
novel_8	BGIBMGA005312-RA	BGIBMGA005312	gnl|BL_ORD_ID|270681 sp|Q7ZXK9|NLE1_XENLA Notchless protein homolog 1 OS=Xenopus laevis OX=8355 GN=nle1 PE=2 SV=1//1.44975e-07
novel_8	BGIBMGA005708-RA	BGIBMGA005708	gnl|BL_ORD_ID|28535 sp|Q8WPA2|AR_BOMMO Allatostatin-A receptor OS=Bombyx mori OX=7091 GN=AR PE=2 SV=1//0
novel_8	BGIBMGA006258-RA	BGIBMGA006258	gnl|BL_ORD_ID|488416 sp|Q91V83|TTI1_MOUSE TELO2-interacting protein 1 homolog OS=Mus musculus OX=10090 GN=Tti1 PE=1 SV=2//3.31905e-13
novel_8	BGIBMGA007103-RA	BGIBMGA007103	gnl|BL_ORD_ID|153595 sp|Q6P963|GLO2_DANRE Hydroxyacylglutathione hydrolase, mitochondrial OS=Danio rerio OX=7955 GN=hagh PE=2 SV=2//2.32339e-113
novel_8	BGIBMGA008671-RA	BGIBMGA008671	gnl|BL_ORD_ID|56338 sp|P51946|CCNH_HUMAN Cyclin-H OS=Homo sapiens OX=9606 GN=CCNH PE=1 SV=1//2.464e-78
novel_8	BGIBMGA009321-RA	BGIBMGA009321	gnl|BL_ORD_ID|457742 sp|Q8BGV0|SYNM_MOUSE Probable asparagine--tRNA ligase, mitochondrial OS=Mus musculus OX=10090 GN=Nars2 PE=1 SV=1//1.02857e-117
novel_8	BGIBMGA010435-RA	BGIBMGA010435	gnl|BL_ORD_ID|475238 sp|Q28EW0|TM87A_XENTR Transmembrane protein 87A OS=Xenopus tropicalis OX=8364 GN=tmem87a PE=2 SV=1//3.03687e-107
novel_8	BGIBMGA012704-RA	BGIBMGA012704	gnl|BL_ORD_ID|491251 sp|B0X755|U518_CULQU UPF0518 protein CPIJ015043 OS=Culex quinquefasciatus OX=7176 GN=CPIJ015043 PE=3 SV=1//1.15027e-28
novel_8	BGIBMGA000367-RA	BGIBMGA000367	gnl|BL_ORD_ID|116724 sp|Q1HE00|EIF3G_BOMMO Eukaryotic translation initiation factor 3 subunit G OS=Bombyx mori OX=7091 GN=eIF3-S4 PE=2 SV=1//0
novel_8	BGIBMGA000625-RA	BGIBMGA000625	-//-
novel_8	BGIBMGA001890-RA	BGIBMGA001890	gnl|BL_ORD_ID|111397 sp|C5FPR9|ECM14_ARTOC Putative metallocarboxypeptidase ECM14 OS=Arthroderma otae (strain ATCC MYA-4605 / CBS 113480) OX=554155 GN=ECM14 PE=3 SV=1//2.14391e-15
novel_8	BGIBMGA003572-RA	BGIBMGA003572	-//-
novel_8	BGIBMGA003641-RA	BGIBMGA003641	gnl|BL_ORD_ID|130067 sp|P32028|FD4_DROME Fork head domain-containing protein FD4 OS=Drosophila melanogaster OX=7227 GN=fd96Ca PE=2 SV=2//2.04572e-55
novel_8	BGIBMGA004564-RA	BGIBMGA004564	gnl|BL_ORD_ID|479396 sp|A9ZSY3|TRET1_BOMMO Facilitated trehalose transporter Tret1 OS=Bombyx mori OX=7091 GN=Tret1 PE=1 SV=1//2.48302e-68
novel_8	BGIBMGA004565-RA	BGIBMGA004565	-//-
novel_8	BGIBMGA005437-RA	BGIBMGA005437	gnl|BL_ORD_ID|441634 sp|Q9GQQ0|SPIN_DROME Protein spinster OS=Drosophila melanogaster OX=7227 GN=spin PE=1 SV=1//4.10143e-46
novel_8	BGIBMGA005879-RA	BGIBMGA005879	gnl|BL_ORD_ID|46388 sp|Q01295|BRC1_DROME Broad-complex core protein isoforms 1/2/3/4/5 OS=Drosophila melanogaster OX=7227 GN=br PE=1 SV=2//7.85808e-14
novel_8	BGIBMGA007256-RA	BGIBMGA007256	gnl|BL_ORD_ID|542879 sp|O02437|YELL_DROSU Protein yellow OS=Drosophila subobscura OX=7241 GN=y PE=3 SV=1//1.64609e-75
novel_8	BGIBMGA008839-RA	BGIBMGA008839	gnl|BL_ORD_ID|250322 sp|P83501|MSTAB_DROME Protein msta, isoform B OS=Drosophila melanogaster OX=7227 GN=msta PE=3 SV=2//4.05776e-27
novel_8	BGIBMGA009694-RA	BGIBMGA009694	gnl|BL_ORD_ID|446758 sp|Q05319|STUB_DROME Serine proteinase stubble OS=Drosophila melanogaster OX=7227 GN=Sb PE=2 SV=2//1.39918e-45
novel_8	BGIBMGA010503-RA	BGIBMGA010503	gnl|BL_ORD_ID|442176 sp|Q22557|SPRTN_CAEEL SprT-like domain-containing protein Spartan OS=Caenorhabditis elegans OX=6239 GN=dvc-1 PE=1 SV=1//3.02975e-88
novel_8	BGIBMGA013640-RA	BGIBMGA013640	gnl|BL_ORD_ID|299445 sp|Q9VEG6|PERC_DROME Chorion peroxidase OS=Drosophila melanogaster OX=7227 GN=Pxt PE=2 SV=3//2.98767e-164
novel_8	BGIBMGA013736-RA	BGIBMGA013736	-//-
novel_8	BGIBMGA014025-RA	BGIBMGA014025	gnl|BL_ORD_ID|301450 sp|Q8MJY8|PGDH_MACFA 15-hydroxyprostaglandin dehydrogenase [NAD(+)] OS=Macaca fascicularis OX=9541 GN=HPGD PE=2 SV=1//2.40285e-27
novel_8	BGIBMGA014369-RA	BGIBMGA014369	gnl|BL_ORD_ID|312291 sp|Q8CE08|PPAP_MOUSE Prostatic acid phosphatase OS=Mus musculus OX=10090 GN=Acpp PE=2 SV=1//1.86252e-33
novel_8	BGIBMGA001115-RA	BGIBMGA001115	gnl|BL_ORD_ID|14103 sp|Q9VLQ1|ALG5_DROME Dolichyl-phosphate beta-glucosyltransferase OS=Drosophila melanogaster OX=7227 GN=wol PE=1 SV=1//2.34024e-121
novel_8	BGIBMGA001313-RA	BGIBMGA001313	gnl|BL_ORD_ID|425254 sp|O08966|S22A1_MOUSE Solute carrier family 22 member 1 OS=Mus musculus OX=10090 GN=Slc22a1 PE=1 SV=2//3.05778e-46
novel_8	BGIBMGA001681-RA	BGIBMGA001681	gnl|BL_ORD_ID|555655 sp|A0JNB1|ZN227_BOVIN Zinc finger protein 227 OS=Bos taurus OX=9913 GN=ZNF227 PE=2 SV=1//9.33817e-25
novel_8	BGIBMGA002272-RA	BGIBMGA002272	gnl|BL_ORD_ID|76445 sp|Q27589|CP4D2_DROME Cytochrome P450 4d2 OS=Drosophila melanogaster OX=7227 GN=Cyp4d2 PE=2 SV=2//6.32088e-25
novel_8	BGIBMGA002838-RA	BGIBMGA002838	gnl|BL_ORD_ID|295206 sp|A2VDP2|PCMD1_BOVIN Protein-L-isoaspartate O-methyltransferase domain-containing protein 1 OS=Bos taurus OX=9913 GN=PCMTD1 PE=2 SV=1//1.01473e-64
novel_8	BGIBMGA004119-RA	BGIBMGA004119	gnl|BL_ORD_ID|186416 sp|Q6NRS1|IBTK_XENLA Inhibitor of Bruton tyrosine kinase OS=Xenopus laevis OX=8355 GN=ibtk PE=2 SV=1//4.24839e-38
novel_8	BGIBMGA005625-RA	BGIBMGA005625	gnl|BL_ORD_ID|448178 sp|O94901|SUN1_HUMAN SUN domain-containing protein 1 OS=Homo sapiens OX=9606 GN=SUN1 PE=1 SV=3//3.36301e-54
novel_8	BGIBMGA005996-RA	BGIBMGA005996	gnl|BL_ORD_ID|132996 sp|Q9W1I9|FKBP6_DROME Inactive peptidyl-prolyl cis-trans isomerase shutdown OS=Drosophila melanogaster OX=7227 GN=shu PE=1 SV=1//7.38303e-17
novel_8	BGIBMGA006909-RA	BGIBMGA006909	gnl|BL_ORD_ID|96832 sp|P61460|DEPD5_MOUSE GATOR complex protein DEPDC5 OS=Mus musculus OX=10090 GN=Depdc5 PE=1 SV=2//1.63312e-13
novel_8	BGIBMGA007690-RA	BGIBMGA007690	gnl|BL_ORD_ID|313445 sp|Q27884|PPP6_DROME Serine/threonine-protein phosphatase 6 catalytic subunit OS=Drosophila melanogaster OX=7227 GN=PpV PE=2 SV=1//1.02519e-164
novel_8	BGIBMGA010706-RA	BGIBMGA010706	gnl|BL_ORD_ID|270652 sp|P78367|NKX32_HUMAN Homeobox protein Nkx-3.2 OS=Homo sapiens OX=9606 GN=NKX3-2 PE=2 SV=2//1.46703e-33
novel_8	BGIBMGA013648-RA	BGIBMGA013648	gnl|BL_ORD_ID|56360 sp|Q96S94|CCNL2_HUMAN Cyclin-L2 OS=Homo sapiens OX=9606 GN=CCNL2 PE=1 SV=1//4.80235e-124
novel_8	BGIBMGA013690-RA	BGIBMGA013690	gnl|BL_ORD_ID|145474 sp|Q75NA5|GBRB_MUSDO Gamma-aminobutyric acid receptor subunit beta OS=Musca domestica OX=7370 GN=Rdl PE=1 SV=2//0
novel_8	BGIBMGA001016-RA	BGIBMGA001016	-//-
novel_8	BGIBMGA002813-RA	BGIBMGA002813	gnl|BL_ORD_ID|103108 sp|A4F4L4|DNAL4_PIG Dynein light chain 4, axonemal OS=Sus scrofa OX=9823 GN=DNAL4 PE=3 SV=1//3.79788e-34
novel_8	BGIBMGA002861-RA	BGIBMGA002861	-//-
novel_8	BGIBMGA002972-RA	BGIBMGA002972	gnl|BL_ORD_ID|192905 sp|O18388|IMB_DROME Importin subunit beta OS=Drosophila melanogaster OX=7227 GN=Fs(2)Ket PE=1 SV=2//0
novel_8	BGIBMGA004176-RA	BGIBMGA004176	-//-
novel_8	BGIBMGA004482-RA	BGIBMGA004482	gnl|BL_ORD_ID|156738 sp|Q6GMK8|GMPAA_DANRE Mannose-1-phosphate guanyltransferase alpha-A OS=Danio rerio OX=7955 GN=gmppaa PE=2 SV=1//5.71721e-143
novel_8	BGIBMGA007532-RA	BGIBMGA007532	gnl|BL_ORD_ID|248099 sp|Q32PP1|MRNIP_DANRE MRN complex-interacting protein OS=Danio rerio OX=7955 GN=mrnip PE=2 SV=1//7.89734e-13
novel_8	BGIBMGA010221-RA	BGIBMGA010221	gnl|BL_ORD_ID|486405 sp|P20659|TRX_DROME Histone-lysine N-methyltransferase trithorax OS=Drosophila melanogaster OX=7227 GN=trx PE=1 SV=4//1.98823e-10
novel_8	BGIBMGA010266-RA	BGIBMGA010266	gnl|BL_ORD_ID|49395 sp|Q24298|CADE_DROME DE-cadherin OS=Drosophila melanogaster OX=7227 GN=shg PE=1 SV=2//7.52484e-10
novel_8	BGIBMGA010348-RA	BGIBMGA010348	gnl|BL_ORD_ID|353561 sp|Q920A6|RISC_RAT Retinoid-inducible serine carboxypeptidase OS=Rattus norvegicus OX=10116 GN=Scpep1 PE=2 SV=1//5.31242e-102
novel_8	BGIBMGA012748-RA	BGIBMGA012748	gnl|BL_ORD_ID|210579 sp|Q26474|LACH_SCHAM Lachesin OS=Schistocerca americana OX=7009 GN=LAC PE=1 SV=1//4.1502e-22
novel_8	BGIBMGA013126-RA	BGIBMGA013126	gnl|BL_ORD_ID|555614 sp|Q13360|ZN177_HUMAN Zinc finger protein 177 OS=Homo sapiens OX=9606 GN=ZNF177 PE=1 SV=4//8.36287e-06
novel_8	BGIBMGA014072-RA	BGIBMGA014072	gnl|BL_ORD_ID|207792 sp|P83099|KPC4_DROME Putative protein kinase C delta type homolog OS=Drosophila melanogaster OX=7227 GN=Pkcdelta PE=2 SV=3//1.98369e-08
novel_8	BGIBMGA000287-RA	BGIBMGA000287	gnl|BL_ORD_ID|287809 sp|Q4V7F3|OSGP2_RAT Probable tRNA N6-adenosine threonylcarbamoyltransferase, mitochondrial OS=Rattus norvegicus OX=10116 GN=Osgepl1 PE=2 SV=1//2.84199e-65
novel_8	BGIBMGA000674-RA	BGIBMGA000674	gnl|BL_ORD_ID|260561 sp|O61370|NACH_DROAN Sodium channel protein Nach OS=Drosophila ananassae OX=7217 GN=Nach PE=3 SV=1//1.10596e-20
novel_8	BGIBMGA002352-RA	BGIBMGA002352	gnl|BL_ORD_ID|268124 sp|P29503|NEUR_DROME Protein neuralized OS=Drosophila melanogaster OX=7227 GN=neur PE=1 SV=2//2.26641e-10
novel_8	BGIBMGA003448-RA	BGIBMGA003448	gnl|BL_ORD_ID|210579 sp|Q26474|LACH_SCHAM Lachesin OS=Schistocerca americana OX=7009 GN=LAC PE=1 SV=1//2.17236e-31
novel_8	BGIBMGA004507-RA	BGIBMGA004507	gnl|BL_ORD_ID|121189 sp|Q93YP9|ERDL4_ARATH Sugar transporter ERD6-like 4 OS=Arabidopsis thaliana OX=3702 GN=At1g19450 PE=2 SV=1//6.14076e-30
novel_8	BGIBMGA004965-RA	BGIBMGA004965	gnl|BL_ORD_ID|494093 sp|Q88168|UDPE_NPVSL Ecdysteroid UDP-glucosyltransferase OS=Spodoptera littoralis nuclear polyhedrosis virus OX=10456 GN=EGT PE=3 SV=1//3.63979e-68
novel_8	BGIBMGA005156-RA	BGIBMGA005156	gnl|BL_ORD_ID|117365 sp|Q9EQC4|ELOV4_MOUSE Elongation of very long chain fatty acids protein 4 OS=Mus musculus OX=10090 GN=Elovl4 PE=1 SV=2//6.76706e-38
novel_8	BGIBMGA008711-RA	BGIBMGA008711	-//-
novel_8	BGIBMGA012175-RA	BGIBMGA012175	-//-
novel_8	BGIBMGA013631-RA	BGIBMGA013631	-//-
novel_8	BGIBMGA014319-RA	BGIBMGA014319	-//-
novel_8	BGIBMGA014563-RA	BGIBMGA014563	gnl|BL_ORD_ID|271393 sp|Q16W06|NO66_AEDAE Bifunctional lysine-specific demethylase and histidyl-hydroxylase NO66 OS=Aedes aegypti OX=7159 GN=AAEL009382 PE=3 SV=1//1.33181e-20
novel_8	BGIBMGA001911-RA	BGIBMGA001911	-//-
novel_8	BGIBMGA003517-RA	BGIBMGA003517	gnl|BL_ORD_ID|58874 sp|P07882|CEL_RAT Bile salt-activated lipase OS=Rattus norvegicus OX=10116 GN=Cel PE=1 SV=2//1.20058e-59
novel_8	BGIBMGA003631-RA	BGIBMGA003631	gnl|BL_ORD_ID|98650 sp|Q6DKE0|DHDH_XENLA Trans-1,2-dihydrobenzene-1,2-diol dehydrogenase OS=Xenopus laevis OX=8355 GN=dhdh PE=2 SV=1//5.74754e-62
novel_8	BGIBMGA004514-RA	BGIBMGA004514	gnl|BL_ORD_ID|325822 sp|P16620|PTP69_DROME Tyrosine-protein phosphatase 69D OS=Drosophila melanogaster OX=7227 GN=Ptp69D PE=1 SV=2//4.1125e-21
novel_8	BGIBMGA005326-RA	BGIBMGA005326	gnl|BL_ORD_ID|511742 sp|Q96QU8|XPO6_HUMAN Exportin-6 OS=Homo sapiens OX=9606 GN=XPO6 PE=1 SV=1//3.84754e-44
novel_8	BGIBMGA006474-RA	BGIBMGA006474	gnl|BL_ORD_ID|300596 sp|Q9VW56|PFD6_DROME Probable prefoldin subunit 6 OS=Drosophila melanogaster OX=7227 GN=Pfdn6 PE=2 SV=1//4.27024e-11
novel_8	BGIBMGA011151-RA	BGIBMGA011151	-//-
novel_8	BGIBMGA011720-RA	BGIBMGA011720	-//-
novel_8	BGIBMGA013286-RA	BGIBMGA013286	-//-
novel_8	BGIBMGA001379-RA	BGIBMGA001379	gnl|BL_ORD_ID|40482 sp|Q9MYM7|B3GT1_PONPY Beta-1,3-galactosyltransferase 1 OS=Pongo pygmaeus OX=9600 GN=B3GALT1 PE=3 SV=1//4.15521e-24
novel_8	BGIBMGA004162-RA	BGIBMGA004162	gnl|BL_ORD_ID|117609 sp|Q0IHY5|EMC7_XENTR ER membrane protein complex subunit 7 OS=Xenopus tropicalis OX=8364 GN=emc7 PE=2 SV=1//4.26275e-52
novel_8	BGIBMGA004783-RA	BGIBMGA004783	gnl|BL_ORD_ID|488472 sp|Q5R978|TTLL5_PONAB Tubulin polyglutamylase TTLL5 OS=Pongo abelii OX=9601 GN=TTLL5 PE=2 SV=1//4.49442e-141
novel_8	BGIBMGA007108-RA	BGIBMGA007108	gnl|BL_ORD_ID|79526 sp|Q8WXE0|CSKI2_HUMAN Caskin-2 OS=Homo sapiens OX=9606 GN=CASKIN2 PE=1 SV=2//2.37339e-32
novel_8	BGIBMGA008483-RA	BGIBMGA008483	-//-
novel_8	BGIBMGA009812-RA	BGIBMGA009812	gnl|BL_ORD_ID|449279 sp|P0C1G6|SWP70_BOVIN Switch-associated protein 70 OS=Bos taurus OX=9913 GN=SWAP70 PE=1 SV=1//5.47122e-17
novel_8	BGIBMGA009927-RA	BGIBMGA009927	gnl|BL_ORD_ID|50073 sp|O08893|CALCR_CAVPO Calcitonin receptor OS=Cavia porcellus OX=10141 GN=CALCR PE=2 SV=1//1.37729e-49
novel_8	BGIBMGA011422-RA	BGIBMGA011422	-//-
novel_8	BGIBMGA001888-RA	BGIBMGA001888	-//-
novel_8	BGIBMGA004708-RA	BGIBMGA004708	gnl|BL_ORD_ID|217389 sp|O46108|LIP3_DROME Lipase 3 OS=Drosophila melanogaster OX=7227 GN=Lip3 PE=2 SV=1//3.16823e-94
novel_8	BGIBMGA004977-RA	BGIBMGA004977	gnl|BL_ORD_ID|385654 sp|Q9VF89|RM09_DROME 39S ribosomal protein L9, mitochondrial OS=Drosophila melanogaster OX=7227 GN=mRpL9 PE=2 SV=1//1.84732e-69
novel_8	BGIBMGA005962-RA	BGIBMGA005962	gnl|BL_ORD_ID|229810 sp|F2Z3T4|MBNL2_RAT Muscleblind-like protein 2 OS=Rattus norvegicus OX=10116 GN=Mbnl2 PE=1 SV=1//4.14152e-19
novel_8	BGIBMGA006246-RA	BGIBMGA006246	gnl|BL_ORD_ID|227998 sp|P28227|MAOX_ANAPL NADP-dependent malic enzyme OS=Anas platyrhynchos OX=8839 GN=ME1 PE=1 SV=1//0
novel_8	BGIBMGA006479-RA	BGIBMGA006479	gnl|BL_ORD_ID|185088 sp|P17919|HXB1_MOUSE Homeobox protein Hox-B1 OS=Mus musculus OX=10090 GN=Hoxb1 PE=2 SV=1//1.84802e-12
novel_8	BGIBMGA006485-RA	BGIBMGA006485	-//-
novel_8	BGIBMGA012114-RA	BGIBMGA012114	gnl|BL_ORD_ID|273126 sp|Q5IS62|NPY2R_PANTR Neuropeptide Y receptor type 2 OS=Pan troglodytes OX=9598 GN=NPY2R PE=2 SV=1//4.1974e-53
novel_8	BGIBMGA012140-RA	BGIBMGA012140	gnl|BL_ORD_ID|507952 sp|Q96JG6|VPS50_HUMAN Syndetin OS=Homo sapiens OX=9606 GN=VPS50 PE=1 SV=3//1.93124e-180
novel_8	BGIBMGA012460-RA	BGIBMGA012460	-//-
novel_8	BGIBMGA013050-RA	BGIBMGA013050	-//-
novel_8	BGIBMGA014294-RA	BGIBMGA014294	gnl|BL_ORD_ID|6971 sp|Q32PF2|ACLY_BOVIN ATP-citrate synthase OS=Bos taurus OX=9913 GN=ACLY PE=2 SV=1//2.28174e-148
novel_8	BGIBMGA000089-RA	BGIBMGA000089	-//-
novel_8	BGIBMGA000521-RA	BGIBMGA000521	gnl|BL_ORD_ID|555687 sp|Q5R5U3|ZN271_PONAB Zinc finger protein 271 OS=Pongo abelii OX=9601 GN=ZNF271 PE=2 SV=1//2.00953e-49
novel_8	BGIBMGA001570-RA	BGIBMGA001570	gnl|BL_ORD_ID|317476 sp|Q5XGI0|PRPS2_XENTR Ribose-phosphate pyrophosphokinase 2 OS=Xenopus tropicalis OX=8364 GN=prps2 PE=2 SV=1//0
novel_8	BGIBMGA001739-RA	BGIBMGA001739	gnl|BL_ORD_ID|445750 sp|P42230|STA5A_MOUSE Signal transducer and activator of transcription 5A OS=Mus musculus OX=10090 GN=Stat5a PE=1 SV=1//5.68181e-131
novel_8	BGIBMGA001964-RA	BGIBMGA001964	gnl|BL_ORD_ID|122415 sp|P35502|ESTF_MYZPE Esterase FE4 OS=Myzus persicae OX=13164 PE=1 SV=1//1.0846e-47
novel_8	BGIBMGA002444-RA	BGIBMGA002444	gnl|BL_ORD_ID|236924 sp|Q8C0T7|MFSD9_MOUSE Major facilitator superfamily domain-containing protein 9 OS=Mus musculus OX=10090 GN=Mfsd9 PE=2 SV=1//2.66747e-32
novel_8	BGIBMGA003145-RA	BGIBMGA003145	gnl|BL_ORD_ID|304765 sp|M9MSG8|PIEZO_DROME Piezo-type mechanosensitive ion channel component OS=Drosophila melanogaster OX=7227 GN=Piezo PE=2 SV=1//0
novel_8	BGIBMGA005914-RA	BGIBMGA005914	gnl|BL_ORD_ID|262827 sp|Q8IZF0|NALCN_HUMAN Sodium leak channel non-selective protein OS=Homo sapiens OX=9606 GN=NALCN PE=1 SV=1//4.39897e-17
novel_8	BGIBMGA006181-RA	BGIBMGA006181	gnl|BL_ORD_ID|106052 sp|Q5IS50|DPP6_PANTR Dipeptidyl aminopeptidase-like protein 6 OS=Pan troglodytes OX=9598 GN=DPP6 PE=2 SV=1//3.9903e-73
novel_8	BGIBMGA006257-RA	BGIBMGA006257	gnl|BL_ORD_ID|338490 sp|Q6TEN1|RAP1B_DANRE Ras-related protein Rap-1b OS=Danio rerio OX=7955 GN=rap1b PE=2 SV=1//1.121e-110
novel_8	BGIBMGA006354-RA	BGIBMGA006354	gnl|BL_ORD_ID|210578 sp|Q24372|LACH_DROME Lachesin OS=Drosophila melanogaster OX=7227 GN=Lac PE=1 SV=2//5.26874e-19
novel_8	BGIBMGA008761-RA	BGIBMGA008761	gnl|BL_ORD_ID|555609 sp|Q9HCG1|ZN160_HUMAN Zinc finger protein 160 OS=Homo sapiens OX=9606 GN=ZNF160 PE=2 SV=3//4.89226e-11
novel_8	BGIBMGA010316-RA	BGIBMGA010316	gnl|BL_ORD_ID|385609 sp|Q32PI6|RM04_BOVIN 39S ribosomal protein L4, mitochondrial OS=Bos taurus OX=9913 GN=MRPL4 PE=1 SV=1//1.27996e-85
novel_8	BGIBMGA010389-RA	BGIBMGA010389	gnl|BL_ORD_ID|88500 sp|Q9UI36|DACH1_HUMAN Dachshund homolog 1 OS=Homo sapiens OX=9606 GN=DACH1 PE=1 SV=3//6.44835e-51
novel_8	BGIBMGA010693-RA	BGIBMGA010693	-//-
novel_8	BGIBMGA011837-RA	BGIBMGA011837	gnl|BL_ORD_ID|15176 sp|Q63087|ALX1_RAT ALX homeobox protein 1 OS=Rattus norvegicus OX=10116 GN=Alx1 PE=1 SV=1//2.99773e-19
novel_8	BGIBMGA012112-RA	BGIBMGA012112	gnl|BL_ORD_ID|273121 sp|Q9Z2D5|NPY2R_CAVPO Neuropeptide Y receptor type 2 OS=Cavia porcellus OX=10141 GN=NPY2R PE=3 SV=1//6.32886e-58
novel_8	BGIBMGA012231-RA	BGIBMGA012231	gnl|BL_ORD_ID|40622 sp|Q9W0K4|BAB2_DROME Protein bric-a-brac 2 OS=Drosophila melanogaster OX=7227 GN=bab2 PE=1 SV=2//8.69512e-53
novel_8	BGIBMGA013392-RA	BGIBMGA013392	gnl|BL_ORD_ID|198941 sp|P29993|ITPR_DROME Inositol 1,4,5-trisphosphate receptor OS=Drosophila melanogaster OX=7227 GN=Itp-r83A PE=2 SV=3//0
novel_8	BGIBMGA000491-RA	BGIBMGA000491	gnl|BL_ORD_ID|94660 sp|Q16832|DDR2_HUMAN Discoidin domain-containing receptor 2 OS=Homo sapiens OX=9606 GN=DDR2 PE=1 SV=2//7.0054e-40
novel_8	BGIBMGA001657-RA	BGIBMGA001657	gnl|BL_ORD_ID|301406 sp|Q96DM1|PGBD4_HUMAN PiggyBac transposable element-derived protein 4 OS=Homo sapiens OX=9606 GN=PGBD4 PE=2 SV=3//4.77867e-65
novel_8	BGIBMGA001779-RA	BGIBMGA001779	gnl|BL_ORD_ID|556815 sp|Q7Z7L9|ZSCA2_HUMAN Zinc finger and SCAN domain-containing protein 2 OS=Homo sapiens OX=9606 GN=ZSCAN2 PE=2 SV=2//7.82352e-09
novel_8	BGIBMGA003749-RA	BGIBMGA003749	gnl|BL_ORD_ID|177776 sp|A2AJ76|HMCN2_MOUSE Hemicentin-2 OS=Mus musculus OX=10090 GN=Hmcn2 PE=1 SV=1//4.17036e-06
novel_8	BGIBMGA004253-RA	BGIBMGA004253	-//-
novel_8	BGIBMGA004513-RA	BGIBMGA004513	gnl|BL_ORD_ID|325822 sp|P16620|PTP69_DROME Tyrosine-protein phosphatase 69D OS=Drosophila melanogaster OX=7227 GN=Ptp69D PE=1 SV=2//2.87322e-45
novel_8	BGIBMGA004683-RA	BGIBMGA004683	gnl|BL_ORD_ID|122415 sp|P35502|ESTF_MYZPE Esterase FE4 OS=Myzus persicae OX=13164 PE=1 SV=1//7.8185e-76
novel_8	BGIBMGA005034-RA	BGIBMGA005034	gnl|BL_ORD_ID|211709 sp|Q9W0H3|LDAH_DROME Lipid droplet-associated hydrolase OS=Drosophila melanogaster OX=7227 GN=CG9186 PE=2 SV=1//7.94634e-22
novel_8	BGIBMGA006503-RA	BGIBMGA006503	gnl|BL_ORD_ID|210579 sp|Q26474|LACH_SCHAM Lachesin OS=Schistocerca americana OX=7009 GN=LAC PE=1 SV=1//4.25235e-39
novel_8	BGIBMGA007228-RA	BGIBMGA007228	gnl|BL_ORD_ID|260349 sp|B3MRS1|NAAT1_DROAN Sodium-dependent nutrient amino acid transporter 1 OS=Drosophila ananassae OX=7217 GN=NAAT1 PE=3 SV=1//0
novel_8	BGIBMGA007395-RA	BGIBMGA007395	-//-
novel_8	BGIBMGA007912-RA	BGIBMGA007912	gnl|BL_ORD_ID|342054 sp|Q9ERI6|RDH14_MOUSE Retinol dehydrogenase 14 OS=Mus musculus OX=10090 GN=Rdh14 PE=1 SV=1//4.24839e-47
novel_8	BGIBMGA009284-RA	BGIBMGA009284	-//-
novel_8	BGIBMGA009671-RA	BGIBMGA009671	gnl|BL_ORD_ID|196053 sp|Q08C33|ISOC1_DANRE Isochorismatase domain-containing protein 1 OS=Danio rerio OX=7955 GN=isoc1 PE=2 SV=1//1.07377e-60
novel_8	BGIBMGA011687-RA	BGIBMGA011687	gnl|BL_ORD_ID|212560 sp|Q96PV6|LENG8_HUMAN Leukocyte receptor cluster member 8 OS=Homo sapiens OX=9606 GN=LENG8 PE=1 SV=3//1.0971e-78
novel_8	BGIBMGA011689-RA	BGIBMGA011689	gnl|BL_ORD_ID|132682 sp|Q9VRJ2|FITM_DROME FIT family protein CG10671 OS=Drosophila melanogaster OX=7227 GN=CG10671 PE=1 SV=1//1.03427e-118
novel_8	BGIBMGA013113-RA	BGIBMGA013113	-//-
novel_8	BGIBMGA000724-RA	BGIBMGA000724	gnl|BL_ORD_ID|231973 sp|Q00748|MDR65_DROME Multidrug resistance protein homolog 65 OS=Drosophila melanogaster OX=7227 GN=Mdr65 PE=1 SV=2//7.61145e-78
novel_8	BGIBMGA000807-RA	BGIBMGA000807	gnl|BL_ORD_ID|15993 sp|Q02356|AMPD2_RAT AMP deaminase 2 OS=Rattus norvegicus OX=10116 GN=Ampd2 PE=1 SV=2//0
novel_8	BGIBMGA001678-RA	BGIBMGA001678	gnl|BL_ORD_ID|88769 sp|Q17938|DAF36_CAEEL Cholesterol 7-desaturase OS=Caenorhabditis elegans OX=6239 GN=daf-36 PE=1 SV=2//4.93152e-70
novel_8	BGIBMGA001737-RA	BGIBMGA001737	gnl|BL_ORD_ID|386424 sp|Q8HXD5|RN220_MACFA E3 ubiquitin-protein ligase RNF220 OS=Macaca fascicularis OX=9541 GN=RNF220 PE=2 SV=1//9.24144e-12
novel_8	BGIBMGA002496-RA	BGIBMGA002496	gnl|BL_ORD_ID|217187 sp|Q9VC35|LILI_DROME Protein Lilipod OS=Drosophila melanogaster OX=7227 GN=lili PE=2 SV=1//6.25328e-53
novel_8	BGIBMGA002956-RA	BGIBMGA002956	gnl|BL_ORD_ID|303321 sp|Q9VJ07|PHLPP_DROME Protein phosphatase PHLPP-like protein OS=Drosophila melanogaster OX=7227 GN=Phlpp PE=4 SV=1//6.24904e-125
novel_8	BGIBMGA003477-RA	BGIBMGA003477	-//-
novel_8	BGIBMGA003690-RA	BGIBMGA003690	gnl|BL_ORD_ID|109947 sp|Q96JB1|DYH8_HUMAN Dynein heavy chain 8, axonemal OS=Homo sapiens OX=9606 GN=DNAH8 PE=1 SV=2//7.34026e-11
novel_8	BGIBMGA004757-RA	BGIBMGA004757	gnl|BL_ORD_ID|74311 sp|P41046|CORTO_DROME Centrosomal and chromosomal factor OS=Drosophila melanogaster OX=7227 GN=corto PE=1 SV=2//2.79603e-07
novel_8	BGIBMGA005805-RA	BGIBMGA005805	gnl|BL_ORD_ID|270694 sp|Q8BYM5|NLGN3_MOUSE Neuroligin-3 OS=Mus musculus OX=10090 GN=Nlgn3 PE=1 SV=2//4.98275e-63
novel_8	BGIBMGA007246-RA	BGIBMGA007246	-//-
novel_8	BGIBMGA008929-RA	BGIBMGA008929	gnl|BL_ORD_ID|395625 sp|Q8BKF1|RPOM_MOUSE DNA-directed RNA polymerase, mitochondrial OS=Mus musculus OX=10090 GN=Polrmt PE=1 SV=1//0
novel_8	BGIBMGA009110-RA	BGIBMGA009110	-//-
novel_8	BGIBMGA009174-RA	BGIBMGA009174	gnl|BL_ORD_ID|479438 sp|Q7KVS9|TRF41_DROME Non-canonical poly(A) RNA polymerase protein Trf4-1 OS=Drosophila melanogaster OX=7227 GN=Trf4-1 PE=1 SV=1//2.39129e-24
novel_8	BGIBMGA009901-RA	BGIBMGA009901	gnl|BL_ORD_ID|554786 sp|Q6DCD7|ZCHC4_XENLA Zinc finger CCHC domain-containing protein 4 OS=Xenopus laevis OX=8355 GN=zcchc4 PE=2 SV=1//1.51672e-82
novel_8	BGIBMGA014024-RA	BGIBMGA014024	gnl|BL_ORD_ID|301450 sp|Q8MJY8|PGDH_MACFA 15-hydroxyprostaglandin dehydrogenase [NAD(+)] OS=Macaca fascicularis OX=9541 GN=HPGD PE=2 SV=1//1.02721e-25
novel_8	BGIBMGA001576-RA	BGIBMGA001576	-//-
novel_8	BGIBMGA002029-RA	BGIBMGA002029	gnl|BL_ORD_ID|300338 sp|B0JYZ2|PEX16_XENTR Peroxisomal membrane protein PEX16 OS=Xenopus tropicalis OX=8364 GN=pex16 PE=2 SV=1//1.78676e-36
novel_8	BGIBMGA002062-RA	BGIBMGA002062	-//-
novel_8	BGIBMGA003041-RA	BGIBMGA003041	gnl|BL_ORD_ID|117710 sp|Q7ZUV7|EMSY_DANRE BRCA2-interacting transcriptional repressor EMSY OS=Danio rerio OX=7955 GN=emsy PE=2 SV=1//4.49436e-18
novel_8	BGIBMGA004524-RA	BGIBMGA004524	gnl|BL_ORD_ID|479258 sp|Q8MKK4|TRE12_DROME Facilitated trehalose transporter Tret1-2 homolog OS=Drosophila melanogaster OX=7227 GN=Tret1-2 PE=2 SV=1//2.00592e-13
novel_8	BGIBMGA007263-RA	BGIBMGA007263	gnl|BL_ORD_ID|526751 sp|Q9VLK2|Y3096_DROME Ribosomal L1 domain-containing protein CG13096 OS=Drosophila melanogaster OX=7227 GN=CG13096 PE=1 SV=1//1.41295e-32
novel_8	BGIBMGA007542-RA	BGIBMGA007542	gnl|BL_ORD_ID|305927 sp|Q08AW4|PKHM3_XENLA Pleckstrin homology domain-containing family M member 3 OS=Xenopus laevis OX=8355 GN=plekhm3 PE=2 SV=1//7.71676e-73
novel_8	BGIBMGA007634-RA	BGIBMGA007634	gnl|BL_ORD_ID|246024 sp|O94235|MPH1L_SCHPO Serine/threonine-protein kinase mph1 OS=Schizosaccharomyces pombe (strain 972 / ATCC 24843) OX=284812 GN=mph1 PE=2 SV=1//3.62334e-58
novel_8	BGIBMGA007692-RA	BGIBMGA007692	-//-
novel_8	BGIBMGA007891-RA	BGIBMGA007891	gnl|BL_ORD_ID|143023 sp|Q5VVW2|GARL3_HUMAN GTPase-activating Rap/Ran-GAP domain-like protein 3 OS=Homo sapiens OX=9606 GN=GARNL3 PE=2 SV=2//3.06769e-25
novel_8	BGIBMGA008397-RA	BGIBMGA008397	-//-
novel_8	BGIBMGA008451-RA	BGIBMGA008451	gnl|BL_ORD_ID|194601 sp|P27987|IP3KB_HUMAN Inositol-trisphosphate 3-kinase B OS=Homo sapiens OX=9606 GN=ITPKB PE=1 SV=5//1.75861e-112
novel_8	BGIBMGA011129-RA	BGIBMGA011129	gnl|BL_ORD_ID|509049 sp|Q8MS59|WAT_DROME Fatty acyl-CoA reductase wat OS=Drosophila melanogaster OX=7227 GN=wat PE=1 SV=1//1.11501e-92
novel_8	BGIBMGA011197-RA	BGIBMGA011197	-//-
novel_8	BGIBMGA012808-RA	BGIBMGA012808	gnl|BL_ORD_ID|200175 sp|A4IH88|K2013_XENTR Uncharacterized protein KIAA2013 homolog OS=Xenopus tropicalis OX=8364 PE=2 SV=1//1.05104e-55
novel_8	BGIBMGA013507-RA	BGIBMGA013507	gnl|BL_ORD_ID|56318 sp|P54733|CCNE_DROME G1/S-specific cyclin-E OS=Drosophila melanogaster OX=7227 GN=CycE PE=1 SV=2//3.42455e-67
novel_8	BGIBMGA014041-RA	BGIBMGA014041	gnl|BL_ORD_ID|432136 sp|Q9VMV6|SELT_DROME Thioredoxin reductase-like selenoprotein T homolog CG3887 OS=Drosophila melanogaster OX=7227 GN=CG3887 PE=2 SV=1//5.12675e-21
novel_8	TCONS_00044189	BGIBMGA008793	gnl|BL_ORD_ID|301403 sp|Q96JS3|PGBD1_HUMAN PiggyBac transposable element-derived protein 1 OS=Homo sapiens OX=9606 GN=PGBD1 PE=1 SV=1//1.24703e-28
novel_8	BGIBMGA000105-RA	BGIBMGA000105	-//-
novel_8	BGIBMGA000481-RA	BGIBMGA000481	gnl|BL_ORD_ID|335544 sp|Q8JGM4|QSOX1_CHICK Sulfhydryl oxidase 1 OS=Gallus gallus OX=9031 GN=QSOX1 PE=1 SV=1//1.3635e-81
novel_8	BGIBMGA000566-RA	BGIBMGA000566	gnl|BL_ORD_ID|154695 sp|Q03445|GLR1_DROME Glutamate receptor 1 OS=Drosophila melanogaster OX=7227 GN=GluRIA PE=1 SV=2//3.82472e-73
novel_8	BGIBMGA000706-RA	BGIBMGA000706	-//-
novel_8	BGIBMGA000912-RA	BGIBMGA000912	gnl|BL_ORD_ID|109958 sp|Q8NCM8|DYHC2_HUMAN Cytoplasmic dynein 2 heavy chain 1 OS=Homo sapiens OX=9606 GN=DYNC2H1 PE=1 SV=4//3.5291e-48
novel_8	BGIBMGA001745-RA	BGIBMGA001745	gnl|BL_ORD_ID|438165 sp|P05049|SNAK_DROME Serine protease snake OS=Drosophila melanogaster OX=7227 GN=snk PE=1 SV=2//7.69019e-54
novel_8	BGIBMGA003144-RA	BGIBMGA003144	gnl|BL_ORD_ID|304765 sp|M9MSG8|PIEZO_DROME Piezo-type mechanosensitive ion channel component OS=Drosophila melanogaster OX=7227 GN=Piezo PE=2 SV=1//0
novel_8	BGIBMGA004807-RA	BGIBMGA004807	gnl|BL_ORD_ID|313439 sp|P53041|PPP5_HUMAN Serine/threonine-protein phosphatase 5 OS=Homo sapiens OX=9606 GN=PPP5C PE=1 SV=1//0
novel_8	BGIBMGA005494-RA	BGIBMGA005494	gnl|BL_ORD_ID|303485 sp|P16682|PHND_ECOLI Phosphonates-binding periplasmic protein OS=Escherichia coli (strain K12) OX=83333 GN=phnD PE=3 SV=2//2.74911e-07
novel_8	BGIBMGA005594-RA	BGIBMGA005594	gnl|BL_ORD_ID|29433 sp|P62294|ASPM_PONPY Abnormal spindle-like microcephaly-associated protein homolog OS=Pongo pygmaeus OX=9600 GN=ASPM PE=2 SV=1//4.65041e-12
novel_8	BGIBMGA006877-RA	BGIBMGA006877	gnl|BL_ORD_ID|438567 sp|Q9D3S3|SNX29_MOUSE Sorting nexin-29 OS=Mus musculus OX=10090 GN=Snx29 PE=1 SV=2//1.34117e-36
novel_8	BGIBMGA007797-RA	BGIBMGA007797	gnl|BL_ORD_ID|490993 sp|P10074|TZAP_HUMAN Telomere zinc finger-associated protein OS=Homo sapiens OX=9606 GN=ZBTB48 PE=1 SV=2//8.92769e-06
novel_8	BGIBMGA008074-RA	BGIBMGA008074	gnl|BL_ORD_ID|304835 sp|Q07326|PIGF_HUMAN Phosphatidylinositol-glycan biosynthesis class F protein OS=Homo sapiens OX=9606 GN=PIGF PE=1 SV=1//4.09722e-12
novel_8	BGIBMGA008659-RA	BGIBMGA008659	gnl|BL_ORD_ID|287211 sp|Q9VCA2|ORCT_DROME Organic cation transporter protein OS=Drosophila melanogaster OX=7227 GN=Orct PE=1 SV=1//6.90743e-10
novel_8	BGIBMGA010609-RA	BGIBMGA010609	-//-
novel_8	BGIBMGA011018-RA	BGIBMGA011018	gnl|BL_ORD_ID|425306 sp|Q6A4L0|S22AD_MOUSE Solute carrier family 22 member 13 OS=Mus musculus OX=10090 GN=Slc22a13 PE=1 SV=3//2.96509e-30
novel_8	BGIBMGA011479-RA	BGIBMGA011479	gnl|BL_ORD_ID|2365 sp|Q5RA22|5NTC_PONAB Cytosolic purine 5&apos;-nucleotidase OS=Pongo abelii OX=9601 GN=NT5C2 PE=2 SV=1//0
novel_8	BGIBMGA012690-RA	BGIBMGA012690	gnl|BL_ORD_ID|487783 sp|Q9VP47|TSR1_DROME Pre-rRNA-processing protein TSR1 homolog OS=Drosophila melanogaster OX=7227 GN=CG7338 PE=1 SV=1//0
novel_8	BGIBMGA013426-RA	BGIBMGA013426	-//-
novel_8	BGIBMGA001536-RA	BGIBMGA001536	gnl|BL_ORD_ID|47606 sp|Q5RBM6|BUP1_PONAB Beta-ureidopropionase OS=Pongo abelii OX=9601 GN=UPB1 PE=2 SV=1//2.47836e-175
novel_8	BGIBMGA003214-RA	BGIBMGA003214	gnl|BL_ORD_ID|232851 sp|Q16K67|MED16_AEDAE Mediator of RNA polymerase II transcription subunit 16 OS=Aedes aegypti OX=7159 GN=MED16 PE=3 SV=1//4.61382e-18
novel_8	BGIBMGA004509-RA	BGIBMGA004509	gnl|BL_ORD_ID|548970 sp|P94493|YNCC_BACSU Putative metabolite transport protein YncC OS=Bacillus subtilis (strain 168) OX=224308 GN=yncC PE=3 SV=2//6.10732e-08
novel_8	BGIBMGA004821-RA	BGIBMGA004821	gnl|BL_ORD_ID|250578 sp|Q13330|MTA1_HUMAN Metastasis-associated protein MTA1 OS=Homo sapiens OX=9606 GN=MTA1 PE=1 SV=2//0
novel_8	BGIBMGA004896-RA	BGIBMGA004896	gnl|BL_ORD_ID|349237 sp|Q80Y19|RHGBA_MOUSE Rho GTPase-activating protein 11A OS=Mus musculus OX=10090 GN=Arhgap11a PE=1 SV=2//1.63781e-17
novel_8	BGIBMGA005733-RA	BGIBMGA005733	gnl|BL_ORD_ID|69429 sp|O95628|CNOT4_HUMAN CCR4-NOT transcription complex subunit 4 OS=Homo sapiens OX=9606 GN=CNOT4 PE=1 SV=3//1.16748e-104
novel_8	BGIBMGA006825-RA	BGIBMGA006825	gnl|BL_ORD_ID|157396 sp|Q9H8Y8|GORS2_HUMAN Golgi reassembly-stacking protein 2 OS=Homo sapiens OX=9606 GN=GORASP2 PE=1 SV=3//1.29631e-111
novel_8	BGIBMGA007284-RA	BGIBMGA007284	gnl|BL_ORD_ID|425124 sp|Q8WWT9|S13A3_HUMAN Solute carrier family 13 member 3 OS=Homo sapiens OX=9606 GN=SLC13A3 PE=1 SV=1//3.28344e-06
novel_8	BGIBMGA008674-RA	BGIBMGA008674	gnl|BL_ORD_ID|495357 sp|Q9VHN5|UNC50_DROME Protein unc-50 homolog OS=Drosophila melanogaster OX=7227 GN=CG9773 PE=2 SV=1//9.16738e-90
novel_8	BGIBMGA010919-RA	BGIBMGA010919	gnl|BL_ORD_ID|117382 sp|Q9D2Y9|ELOV7_MOUSE Elongation of very long chain fatty acids protein 7 OS=Mus musculus OX=10090 GN=Elovl7 PE=2 SV=1//4.02238e-70
novel_8	BGIBMGA011174-RA	BGIBMGA011174	gnl|BL_ORD_ID|95858 sp|Q5F3C1|DEGS1_CHICK Sphingolipid delta(4)-desaturase DES1 OS=Gallus gallus OX=9031 GN=DEGS1 PE=2 SV=1//8.70616e-106
novel_8	BGIBMGA012527-RA	BGIBMGA012527	gnl|BL_ORD_ID|342052 sp|Q8CEE7|RDH13_MOUSE Retinol dehydrogenase 13 OS=Mus musculus OX=10090 GN=Rdh13 PE=1 SV=1//4.2927e-65
novel_8	BGIBMGA000320-RA	BGIBMGA000320	gnl|BL_ORD_ID|295884 sp|Q2YDC9|PDCD2_BOVIN Programmed cell death protein 2 OS=Bos taurus OX=9913 GN=PDCD2 PE=2 SV=1//7.72002e-82
novel_8	BGIBMGA002018-RA	BGIBMGA002018	gnl|BL_ORD_ID|210741 sp|Q00174|LAMA_DROME Laminin subunit alpha OS=Drosophila melanogaster OX=7227 GN=LanA PE=1 SV=2//1.11434e-10
novel_8	BGIBMGA002500-RA	BGIBMGA002500	-//-
novel_8	BGIBMGA003244-RA	BGIBMGA003244	-//-
novel_8	BGIBMGA004023-RA	BGIBMGA004023	gnl|BL_ORD_ID|56371 sp|Q4QQW5|CCNQ_RAT Cyclin-Q OS=Rattus norvegicus OX=10116 GN=Ccnq PE=2 SV=1//5.29775e-54
novel_8	BGIBMGA004930-RA	BGIBMGA004930	gnl|BL_ORD_ID|165120 sp|Q5SP46|GXLT1_DANRE Glucoside xylosyltransferase 1 OS=Danio rerio OX=7955 GN=gxylt1 PE=3 SV=1//7.41044e-96
novel_8	BGIBMGA006589-RA	BGIBMGA006589	gnl|BL_ORD_ID|65364 sp|Q9VJE5|CL190_DROME Restin homolog OS=Drosophila melanogaster OX=7227 GN=CLIP-190 PE=1 SV=1//6.15175e-25
novel_8	BGIBMGA008381-RA	BGIBMGA008381	gnl|BL_ORD_ID|60050 sp|Q16880|CGT_HUMAN 2-hydroxyacylsphingosine 1-beta-galactosyltransferase OS=Homo sapiens OX=9606 GN=UGT8 PE=2 SV=2//6.17041e-11
novel_8	BGIBMGA008608-RA	BGIBMGA008608	-//-
novel_8	BGIBMGA010399-RA	BGIBMGA010399	gnl|BL_ORD_ID|475597 sp|Q8BXJ9|TMM62_MOUSE Transmembrane protein 62 OS=Mus musculus OX=10090 GN=Tmem62 PE=2 SV=1//3.43267e-77
novel_8	BGIBMGA010671-RA	BGIBMGA010671	gnl|BL_ORD_ID|116928 sp|Q1HPS4|EIF3K_BOMMO Eukaryotic translation initiation factor 3 subunit K OS=Bombyx mori OX=7091 PE=2 SV=1//1.17716e-155
novel_8	BGIBMGA013950-RA	BGIBMGA013950	-//-
novel_8	BGIBMGA001462-RA	BGIBMGA001462	gnl|BL_ORD_ID|488498 sp|Q9D3D0|TTPAL_MOUSE Alpha-tocopherol transfer protein-like OS=Mus musculus OX=10090 GN=Ttpal PE=1 SV=3//2.00163e-13
novel_8	BGIBMGA002477-RA	BGIBMGA002477	-//-
novel_8	BGIBMGA002547-RA	BGIBMGA002547	gnl|BL_ORD_ID|275223 sp|Q94887|NRX4_DROME Neurexin-4 OS=Drosophila melanogaster OX=7227 GN=Nrx-IV PE=1 SV=2//0
novel_8	BGIBMGA002752-RA	BGIBMGA002752	gnl|BL_ORD_ID|555943 sp|Q6NX49|ZN544_HUMAN Zinc finger protein 544 OS=Homo sapiens OX=9606 GN=ZNF544 PE=1 SV=1//9.68956e-18
novel_8	BGIBMGA002884-RA	BGIBMGA002884	gnl|BL_ORD_ID|41752 sp|Q3T0A6|BCL7B_BOVIN B-cell CLL/lymphoma 7 protein family member B OS=Bos taurus OX=9913 GN=BCL7B PE=2 SV=1//1.90216e-23
novel_8	BGIBMGA003413-RA	BGIBMGA003413	gnl|BL_ORD_ID|289087 sp|Q8CCJ9|P20L1_MOUSE PHD finger protein 20-like protein 1 OS=Mus musculus OX=10090 GN=Phf20l1 PE=1 SV=2//9.85731e-11
novel_8	BGIBMGA005612-RA	BGIBMGA005612	gnl|BL_ORD_ID|86139 sp|Q9CX80|CYGB_MOUSE Cytoglobin OS=Mus musculus OX=10090 GN=Cygb PE=1 SV=1//3.60978e-14
novel_8	BGIBMGA006037-RA	BGIBMGA006037	gnl|BL_ORD_ID|110305 sp|Q4R8E0|E2AK1_MACFA Eukaryotic translation initiation factor 2-alpha kinase 1 OS=Macaca fascicularis OX=9541 GN=EIF2AK1 PE=2 SV=1//7.94157e-58
novel_8	BGIBMGA006437-RA	BGIBMGA006437	-//-
novel_8	BGIBMGA006828-RA	BGIBMGA006828	gnl|BL_ORD_ID|421854 sp|Q9VIW7|RTCB_DROME tRNA-splicing ligase RtcB homolog OS=Drosophila melanogaster OX=7227 GN=RtcB PE=2 SV=1//0
novel_8	BGIBMGA007470-RA	BGIBMGA007470	gnl|BL_ORD_ID|91488 sp|Q5TJE1|DAXX_CANLF Death domain-associated protein 6 OS=Canis lupus familiaris OX=9615 GN=DAXX PE=3 SV=1//9.53141e-10
novel_8	BGIBMGA011370-RA	BGIBMGA011370	gnl|BL_ORD_ID|435412 sp|Q6P4S6|SIK3_MOUSE Serine/threonine-protein kinase SIK3 OS=Mus musculus OX=10090 GN=Sik3 PE=1 SV=3//2.38027e-77
novel_8	BGIBMGA011696-RA	BGIBMGA011696	-//-
novel_8	BGIBMGA012051-RA	BGIBMGA012051	gnl|BL_ORD_ID|477488 sp|Q29RM1|TPC_BOVIN Mitochondrial thiamine pyrophosphate carrier OS=Bos taurus OX=9913 GN=SLC25A19 PE=2 SV=1//2.08852e-10
novel_8	BGIBMGA012989-RA	BGIBMGA012989	gnl|BL_ORD_ID|73830 sp|P04146|COPIA_DROME Copia protein OS=Drosophila melanogaster OX=7227 GN=GIP PE=1 SV=3//1.07359e-19
novel_8	BGIBMGA014193-RA	BGIBMGA014193	gnl|BL_ORD_ID|52113 sp|Q7Q2B7|CARM1_ANOGA Histone-arginine methyltransferase CARMER OS=Anopheles gambiae OX=7165 GN=CARM1 PE=1 SV=5//0
novel_8	BGIBMGA000221-RA	BGIBMGA000221	gnl|BL_ORD_ID|78952 sp|Q32Q86|CRY1_RAT Cryptochrome-1 OS=Rattus norvegicus OX=10116 GN=Cry1 PE=1 SV=1//3.60915e-150
novel_8	BGIBMGA001977-RA	BGIBMGA001977	gnl|BL_ORD_ID|264667 sp|Q9U6A0|NCKX_DROME Sodium/potassium/calcium exchanger Nckx30C OS=Drosophila melanogaster OX=7227 GN=Nckx30C PE=2 SV=4//3.12382e-105
novel_8	BGIBMGA002700-RA	BGIBMGA002700	gnl|BL_ORD_ID|424962 sp|P34925|RYK_HUMAN Tyrosine-protein kinase RYK OS=Homo sapiens OX=9606 GN=RYK PE=1 SV=3//2.20857e-73
novel_8	BGIBMGA004554-RA	BGIBMGA004554	gnl|BL_ORD_ID|467160 sp|Q13569|TDG_HUMAN G/T mismatch-specific thymine DNA glycosylase OS=Homo sapiens OX=9606 GN=TDG PE=1 SV=2//5.43906e-75
novel_8	BGIBMGA004986-RA	BGIBMGA004986	gnl|BL_ORD_ID|135878 sp|P49356|FNTB_HUMAN Protein farnesyltransferase subunit beta OS=Homo sapiens OX=9606 GN=FNTB PE=1 SV=1//4.9247e-130
novel_8	BGIBMGA005687-RA	BGIBMGA005687	gnl|BL_ORD_ID|308695 sp|Q92871|PMM1_HUMAN Phosphomannomutase 1 OS=Homo sapiens OX=9606 GN=PMM1 PE=1 SV=2//5.10317e-96
novel_8	BGIBMGA005744-RA	BGIBMGA005744	gnl|BL_ORD_ID|107099 sp|Q9VS29|DSCL_DROME Down syndrome cell adhesion molecule-like protein Dscam2 OS=Drosophila melanogaster OX=7227 GN=Dscam2 PE=2 SV=3//8.10063e-06
novel_8	BGIBMGA006118-RA	BGIBMGA006118	-//-
novel_8	BGIBMGA008060-RA	BGIBMGA008060	gnl|BL_ORD_ID|16068 sp|Q11001|AMPM_MANSE Membrane alanyl aminopeptidase (Fragment) OS=Manduca sexta OX=7130 PE=1 SV=1//1.5718e-141
novel_8	BGIBMGA010336-RA	BGIBMGA010336	gnl|BL_ORD_ID|51540 sp|Q24120|CAPU_DROME Protein cappuccino OS=Drosophila melanogaster OX=7227 GN=capu PE=1 SV=2//1.19087e-16
novel_8	BGIBMGA012190-RA	BGIBMGA012190	-//-
novel_8	BGIBMGA012192-RA	BGIBMGA012192	gnl|BL_ORD_ID|438422 sp|Q8K194|SNR27_MOUSE U4/U6.U5 small nuclear ribonucleoprotein 27 kDa protein OS=Mus musculus OX=10090 GN=Snrnp27 PE=1 SV=1//1.92555e-25
novel_8	BGIBMGA013069-RA	BGIBMGA013069	-//-
novel_8	BGIBMGA014069-RA	BGIBMGA014069	-//-
novel_8	BGIBMGA000498-RA	BGIBMGA000498	gnl|BL_ORD_ID|66018 sp|O61735|CLOCK_DROME Circadian locomoter output cycles protein kaput OS=Drosophila melanogaster OX=7227 GN=Clk PE=1 SV=3//1.81046e-10
novel_8	BGIBMGA001396-RA	BGIBMGA001396	gnl|BL_ORD_ID|166722 sp|Q7SY06|HACD3_DANRE Very-long-chain (3R)-3-hydroxyacyl-CoA dehydratase OS=Danio rerio OX=7955 GN=hacd3 PE=2 SV=2//7.34937e-73
novel_8	BGIBMGA002717-RA	BGIBMGA002717	gnl|BL_ORD_ID|555655 sp|A0JNB1|ZN227_BOVIN Zinc finger protein 227 OS=Bos taurus OX=9913 GN=ZNF227 PE=2 SV=1//4.5967e-10
novel_8	BGIBMGA005696-RA	BGIBMGA005696	gnl|BL_ORD_ID|428850 sp|F8DVG5|SCR_ZYMMA Sucrose-6-phosphate hydrolase OS=Zymomonas mobilis subsp. mobilis (strain ATCC 10988 / DSM 424 / LMG 404 / NCIMB 8938 / NRRL B-806 / ZM1) OX=555217 GN=sacA PE=3 SV=1//8.804e-97
novel_8	BGIBMGA007580-RA	BGIBMGA007580	gnl|BL_ORD_ID|510237 sp|P56705|WNT4_HUMAN Protein Wnt-4 OS=Homo sapiens OX=9606 GN=WNT4 PE=1 SV=4//4.55567e-15
novel_8	BGIBMGA008784-RA	BGIBMGA008784	gnl|BL_ORD_ID|555069 sp|P10076|ZFP26_MOUSE Zinc finger protein 26 OS=Mus musculus OX=10090 GN=Zfp26 PE=2 SV=2//4.46472e-07
novel_8	BGIBMGA009112-RA	BGIBMGA009112	gnl|BL_ORD_ID|437322 sp|Q9VMX6|SMAL1_DROME SWI/SNF-related matrix-associated actin-dependent regulator of chromatin subfamily A-like protein 1 OS=Drosophila melanogaster OX=7227 GN=Marcal1 PE=1 SV=2//6.92946e-120
novel_8	BGIBMGA010343-RA	BGIBMGA010343	gnl|BL_ORD_ID|391254 sp|Q24488|ROR1_DROME Tyrosine-protein kinase transmembrane receptor Ror OS=Drosophila melanogaster OX=7227 GN=Ror PE=1 SV=1//6.31758e-41
novel_8	BGIBMGA011508-RA	BGIBMGA011508	gnl|BL_ORD_ID|466821 sp|Q6EE31|TCPQ_CHICK T-complex protein 1 subunit theta OS=Gallus gallus OX=9031 GN=CCT8 PE=1 SV=3//2.47867e-150
novel_8	BGIBMGA011774-RA	BGIBMGA011774	gnl|BL_ORD_ID|309175 sp|P55859|PNPH_BOVIN Purine nucleoside phosphorylase OS=Bos taurus OX=9913 GN=PNP PE=1 SV=3//3.55575e-112
novel_8	BGIBMGA012479-RA	BGIBMGA012479	gnl|BL_ORD_ID|555530 sp|Q9ULJ6|ZMIZ1_HUMAN Zinc finger MIZ domain-containing protein 1 OS=Homo sapiens OX=9606 GN=ZMIZ1 PE=1 SV=3//9.36372e-166
novel_8	BGIBMGA012595-RA	BGIBMGA012595	gnl|BL_ORD_ID|81787 sp|P85197|CU03_LONON Cuticle protein 3 OS=Lonomia obliqua OX=304329 PE=1 SV=2//2.60548e-34
novel_8	BGIBMGA013318-RA	BGIBMGA013318	gnl|BL_ORD_ID|4433 sp|Q80UX8|ABHDD_MOUSE Protein ABHD13 OS=Mus musculus OX=10090 GN=Abhd13 PE=2 SV=1//2.74477e-82
novel_8	BGIBMGA000093-RA	BGIBMGA000093	gnl|BL_ORD_ID|442275 sp|Q8SWR3|SPR_DROME Sex peptide receptor OS=Drosophila melanogaster OX=7227 GN=SPR PE=1 SV=1//7.98709e-38
novel_8	BGIBMGA000465-RA	BGIBMGA000465	-//-
novel_8	BGIBMGA000938-RA	BGIBMGA000938	gnl|BL_ORD_ID|14123 sp|Q0P5D9|ALG8_BOVIN Probable dolichyl pyrophosphate Glc1Man9GlcNAc2 alpha-1,3-glucosyltransferase OS=Bos taurus OX=9913 GN=ALG8 PE=2 SV=1//4.52373e-33
novel_8	BGIBMGA001055-RA	BGIBMGA001055	-//-
novel_8	BGIBMGA001299-RA	BGIBMGA001299	gnl|BL_ORD_ID|293601 sp|Q9VT04|PATH_DROME Proton-coupled amino acid transporter-like protein pathetic OS=Drosophila melanogaster OX=7227 GN=path PE=1 SV=1//5.72763e-81
novel_8	BGIBMGA001431-RA	BGIBMGA001431	gnl|BL_ORD_ID|28255 sp|Q8TBH0|ARRD2_HUMAN Arrestin domain-containing protein 2 OS=Homo sapiens OX=9606 GN=ARRDC2 PE=1 SV=2//2.50751e-35
novel_8	BGIBMGA002333-RA	BGIBMGA002333	gnl|BL_ORD_ID|73830 sp|P04146|COPIA_DROME Copia protein OS=Drosophila melanogaster OX=7227 GN=GIP PE=1 SV=3//2.84058e-11
novel_8	BGIBMGA007688-RA	BGIBMGA007688	gnl|BL_ORD_ID|556988 sp|Q6KAQ7|ZZZ3_MOUSE ZZ-type zinc finger-containing protein 3 OS=Mus musculus OX=10090 GN=Zzz3 PE=1 SV=2//3.8883e-41
novel_8	BGIBMGA007994-RA	BGIBMGA007994	-//-
novel_8	BGIBMGA008841-RA	BGIBMGA008841	gnl|BL_ORD_ID|442767 sp|Q9VKG9|SPZ4_DROME Protein spaetzle 4 OS=Drosophila melanogaster OX=7227 GN=spz4 PE=2 SV=2//3.10651e-19
novel_8	BGIBMGA010545-RA	BGIBMGA010545	gnl|BL_ORD_ID|226644 sp|Q6ZN16|M3K15_HUMAN Mitogen-activated protein kinase kinase kinase 15 OS=Homo sapiens OX=9606 GN=MAP3K15 PE=1 SV=2//0
novel_8	BGIBMGA011320-RA	BGIBMGA011320	gnl|BL_ORD_ID|223492 sp|Q6UXK5|LRRN1_HUMAN Leucine-rich repeat neuronal protein 1 OS=Homo sapiens OX=9606 GN=LRRN1 PE=1 SV=1//1.54497e-21
novel_8	BGIBMGA013459-RA	BGIBMGA013459	gnl|BL_ORD_ID|259711 sp|B0I1T2|MYO1G_HUMAN Unconventional myosin-Ig OS=Homo sapiens OX=9606 GN=MYO1G PE=1 SV=2//1.70678e-17
novel_8	BGIBMGA013546-RA	BGIBMGA013546	gnl|BL_ORD_ID|306972 sp|Q6QBQ4|PLS3_RAT Phospholipid scramblase 3 OS=Rattus norvegicus OX=10116 GN=Plscr3 PE=2 SV=1//1.52533e-18
novel_8	BGIBMGA013870-RA	BGIBMGA013870	gnl|BL_ORD_ID|184037 sp|O60921|HUS1_HUMAN Checkpoint protein HUS1 OS=Homo sapiens OX=9606 GN=HUS1 PE=1 SV=1//3.13607e-26
novel_8	BGIBMGA014246-RA	BGIBMGA014246	gnl|BL_ORD_ID|304741 sp|O61369|PICO_DROAN Putative inorganic phosphate cotransporter OS=Drosophila ananassae OX=7217 GN=Picot PE=3 SV=1//4.18197e-87
novel_8	BGIBMGA000359-RA	BGIBMGA000359	gnl|BL_ORD_ID|350262 sp|Q6R327|RICTR_HUMAN Rapamycin-insensitive companion of mTOR OS=Homo sapiens OX=9606 GN=RICTOR PE=1 SV=1//7.75995e-08
novel_8	BGIBMGA001259-RA	BGIBMGA001259	gnl|BL_ORD_ID|288532 sp|B7Z0W9|OTOP_DROME Proton channel OtopLc OS=Drosophila melanogaster OX=7227 GN=CG42265 PE=3 SV=2//0
novel_8	BGIBMGA001447-RA	BGIBMGA001447	gnl|BL_ORD_ID|117265 sp|Q9VW51|ELL_DROME RNA polymerase II elongation factor Ell OS=Drosophila melanogaster OX=7227 GN=Ell PE=1 SV=3//3.71222e-10
novel_8	BGIBMGA002755-RA	BGIBMGA002755	gnl|BL_ORD_ID|426156 sp|Q28DS0|SAE1_XENTR SUMO-activating enzyme subunit 1 OS=Xenopus tropicalis OX=8364 GN=sae1 PE=2 SV=1//2.22778e-91
novel_8	BGIBMGA002980-RA	BGIBMGA002980	-//-
novel_8	BGIBMGA004527-RA	BGIBMGA004527	gnl|BL_ORD_ID|479396 sp|A9ZSY3|TRET1_BOMMO Facilitated trehalose transporter Tret1 OS=Bombyx mori OX=7091 GN=Tret1 PE=1 SV=1//1.76479e-26
novel_8	BGIBMGA004583-RA	BGIBMGA004583	-//-
novel_8	BGIBMGA004616-RA	BGIBMGA004616	gnl|BL_ORD_ID|4187 sp|Q9QY44|ABCD2_RAT ATP-binding cassette sub-family D member 2 OS=Rattus norvegicus OX=10116 GN=Abcd2 PE=1 SV=1//0
novel_8	BGIBMGA004749-RA	BGIBMGA004749	-//-
novel_8	BGIBMGA005799-RA	BGIBMGA005799	gnl|BL_ORD_ID|341605 sp|Q96I51|RCC1L_HUMAN RCC1-like G exchanging factor-like protein OS=Homo sapiens OX=9606 GN=RCC1L PE=1 SV=2//1.10187e-121
novel_8	BGIBMGA006831-RA	BGIBMGA006831	gnl|BL_ORD_ID|466835 sp|A9JRJ2|TCPR1_XENTR Tectonin beta-propeller repeat-containing protein 1 OS=Xenopus tropicalis OX=8364 GN=tecpr1 PE=2 SV=2//7.7567e-165
novel_8	BGIBMGA008048-RA	BGIBMGA008048	gnl|BL_ORD_ID|245407 sp|Q2KHS5|MOG2A_XENLA 2-acylglycerol O-acyltransferase 2-A OS=Xenopus laevis OX=8355 GN=mogat2-a PE=2 SV=1//5.78861e-98
novel_8	BGIBMGA008119-RA	BGIBMGA008119	-//-
novel_8	BGIBMGA008387-RA	BGIBMGA008387	gnl|BL_ORD_ID|193837 sp|Q9VAH9|INT11_DROME Integrator complex subunit 11 OS=Drosophila melanogaster OX=7227 GN=IntS11 PE=1 SV=1//0
novel_8	BGIBMGA009664-RA	BGIBMGA009664	gnl|BL_ORD_ID|56382 sp|O96433|CCNT_DROME Cyclin-T OS=Drosophila melanogaster OX=7227 GN=CycT PE=1 SV=2//5.27256e-80
novel_8	BGIBMGA010922-RA	BGIBMGA010922	gnl|BL_ORD_ID|117364 sp|Q3S8M4|ELOV4_MACMU Elongation of very long chain fatty acids protein 4 OS=Macaca mulatta OX=9544 GN=ELOVL4 PE=3 SV=1//1.15203e-38
novel_8	BGIBMGA001512-RA	BGIBMGA001512	gnl|BL_ORD_ID|202397 sp|Q5R4V3|KC1G3_PONAB Casein kinase I isoform gamma-3 OS=Pongo abelii OX=9601 GN=CSNK1G3 PE=2 SV=1//0
novel_8	BGIBMGA002356-RA	BGIBMGA002356	-//-
novel_8	BGIBMGA002464-RA	BGIBMGA002464	gnl|BL_ORD_ID|268416 sp|Q00653|NFKB2_HUMAN Nuclear factor NF-kappa-B p100 subunit OS=Homo sapiens OX=9606 GN=NFKB2 PE=1 SV=4//5.60624e-10
novel_8	BGIBMGA002982-RA	BGIBMGA002982	-//-
novel_8	BGIBMGA005745-RA	BGIBMGA005745	gnl|BL_ORD_ID|107096 sp|E1C8P7|DSCL1_CHICK Down syndrome cell adhesion molecule-like protein 1 homolog OS=Gallus gallus OX=9031 GN=DSCAML1 PE=1 SV=2//8.45308e-07
novel_8	BGIBMGA006222-RA	BGIBMGA006222	gnl|BL_ORD_ID|509326 sp|Q0IF90|WDR55_AEDAE WD repeat-containing protein 55 homolog OS=Aedes aegypti OX=7159 GN=AAEL006422 PE=3 SV=1//5.37537e-126
novel_8	BGIBMGA006372-RA	BGIBMGA006372	gnl|BL_ORD_ID|210579 sp|Q26474|LACH_SCHAM Lachesin OS=Schistocerca americana OX=7009 GN=LAC PE=1 SV=1//7.38497e-40
novel_8	BGIBMGA007285-RA	BGIBMGA007285	gnl|BL_ORD_ID|285689 sp|P31420|OMBP_MANSE Ommochrome-binding protein OS=Manduca sexta OX=7130 PE=1 SV=1//7.4476e-64
novel_8	BGIBMGA007777-RA	BGIBMGA007777	gnl|BL_ORD_ID|230852 sp|A1ZBD6|MCTP_DROME Multiple C2 and transmembrane domain-containing protein OS=Drosophila melanogaster OX=7227 GN=Mctp PE=1 SV=3//2.10325e-47
novel_8	BGIBMGA007898-RA	BGIBMGA007898	-//-
novel_8	BGIBMGA008193-RA	BGIBMGA008193	-//-
novel_8	BGIBMGA008762-RA	BGIBMGA008762	gnl|BL_ORD_ID|555070 sp|P10077|ZFP27_MOUSE Zinc finger protein 27 OS=Mus musculus OX=10090 GN=Zfp27 PE=2 SV=2//4.51591e-06
novel_8	BGIBMGA009368-RA	BGIBMGA009368	-//-
novel_8	BGIBMGA009809-RA	BGIBMGA009809	gnl|BL_ORD_ID|4623 sp|P41707|AC150_NPVAC Protein AC150 OS=Autographa californica nuclear polyhedrosis virus OX=46015 PE=4 SV=1//9.96631e-06
novel_8	BGIBMGA012563-RA	BGIBMGA012563	gnl|BL_ORD_ID|441850 sp|Q9V9Y9|SPNF_DROME Protein spindle-F OS=Drosophila melanogaster OX=7227 GN=spn-F PE=1 SV=1//1.61372e-19
novel_8	BGIBMGA013072-RA	BGIBMGA013072	gnl|BL_ORD_ID|223115 sp|Q505F5|LRC47_MOUSE Leucine-rich repeat-containing protein 47 OS=Mus musculus OX=10090 GN=Lrrc47 PE=1 SV=1//1.44991e-83
novel_8	BGIBMGA013485-RA	BGIBMGA013485	gnl|BL_ORD_ID|438691 sp|Q96BD0|SO4A1_HUMAN Solute carrier organic anion transporter family member 4A1 OS=Homo sapiens OX=9606 GN=SLCO4A1 PE=1 SV=2//5.68514e-153
novel_8	BGIBMGA014088-RA	BGIBMGA014088	gnl|BL_ORD_ID|20922 sp|Q8CHG5|AREL1_MOUSE Apoptosis-resistant E3 ubiquitin protein ligase 1 OS=Mus musculus OX=10090 GN=Arel1 PE=2 SV=2//1.56544e-61
novel_8	BGIBMGA000922-RA	BGIBMGA000922	-//-
novel_8	BGIBMGA001374-RA	BGIBMGA001374	-//-
novel_8	BGIBMGA002110-RA	BGIBMGA002110	gnl|BL_ORD_ID|438093 sp|Q8IYR2|SMYD4_HUMAN SET and MYND domain-containing protein 4 OS=Homo sapiens OX=9606 GN=SMYD4 PE=2 SV=3//3.63468e-13
novel_8	BGIBMGA003394-RA	BGIBMGA003394	gnl|BL_ORD_ID|325865 sp|P58389|PTPA_MOUSE Serine/threonine-protein phosphatase 2A activator OS=Mus musculus OX=10090 GN=Ptpa PE=1 SV=1//8.51557e-126
novel_8	BGIBMGA003534-RA	BGIBMGA003534	gnl|BL_ORD_ID|509157 sp|O75717|WDHD1_HUMAN WD repeat and HMG-box DNA-binding protein 1 OS=Homo sapiens OX=9606 GN=WDHD1 PE=1 SV=1//4.88237e-103
novel_8	BGIBMGA005464-RA	BGIBMGA005464	gnl|BL_ORD_ID|477415 sp|Q0VFT9|TPC13_XENTR Trafficking protein particle complex subunit 13 OS=Xenopus tropicalis OX=8364 GN=trappc13 PE=2 SV=1//1.04664e-136
novel_8	BGIBMGA006044-RA	BGIBMGA006044	gnl|BL_ORD_ID|82584 sp|A0A1I8M2I8|CWC22_MUSDO Pre-mRNA-splicing factor CWC22 homolog OS=Musca domestica OX=7370 GN=ncm PE=3 SV=1//0
novel_8	BGIBMGA007027-RA	BGIBMGA007027	gnl|BL_ORD_ID|442416 sp|Q8TB22|SPT20_HUMAN Spermatogenesis-associated protein 20 OS=Homo sapiens OX=9606 GN=SPATA20 PE=2 SV=3//0
novel_8	BGIBMGA007843-RA	BGIBMGA007843	gnl|BL_ORD_ID|556368 sp|A6NK75|ZNF98_HUMAN Zinc finger protein 98 OS=Homo sapiens OX=9606 GN=ZNF98 PE=2 SV=4//1.11566e-08
novel_8	BGIBMGA010090-RA	BGIBMGA010090	gnl|BL_ORD_ID|131929 sp|Q26614|FGFR_STRPU Fibroblast growth factor receptor OS=Strongylocentrotus purpuratus OX=7668 GN=FGFR PE=2 SV=1//6.53656e-156
novel_8	BGIBMGA012776-RA	BGIBMGA012776	gnl|BL_ORD_ID|125765 sp|Q8TBR7|FA57A_HUMAN Protein FAM57A OS=Homo sapiens OX=9606 GN=FAM57A PE=1 SV=2//2.68194e-22
novel_8	BGIBMGA012850-RA	BGIBMGA012850	gnl|BL_ORD_ID|556290 sp|A1YF12|ZNF16_GORGO Zinc finger protein 16 OS=Gorilla gorilla gorilla OX=9595 GN=ZNF16 PE=3 SV=1//5.08139e-07
novel_8	TCONS_00152034	BGIBMGA008702	-//-
novel_8	BGIBMGA000827-RA	BGIBMGA000827	gnl|BL_ORD_ID|150032 sp|Q8IVS8|GLCTK_HUMAN Glycerate kinase OS=Homo sapiens OX=9606 GN=GLYCTK PE=1 SV=1//5.5364e-103
novel_8	BGIBMGA000829-RA	BGIBMGA000829	gnl|BL_ORD_ID|433533 sp|Q1LVE8|SF3B3_DANRE Splicing factor 3B subunit 3 OS=Danio rerio OX=7955 GN=sf3b3 PE=2 SV=1//0
novel_8	BGIBMGA001041-RA	BGIBMGA001041	gnl|BL_ORD_ID|8740 sp|Q9VLL0|ACSF4_DROME Beta-alanine-activating enzyme OS=Drosophila melanogaster OX=7227 GN=U26 PE=2 SV=3//6.06775e-81
novel_8	BGIBMGA002747-RA	BGIBMGA002747	gnl|BL_ORD_ID|39319 sp|Q26431|ATT_BOMMO Attacin OS=Bombyx mori OX=7091 PE=2 SV=1//6.25333e-142
novel_8	BGIBMGA002879-RA	BGIBMGA002879	gnl|BL_ORD_ID|487891 sp|A4IHR1|TT30A_XENTR Tetratricopeptide repeat protein 30A OS=Xenopus tropicalis OX=8364 GN=ttc30a PE=2 SV=1//0
novel_8	BGIBMGA002965-RA	BGIBMGA002965	gnl|BL_ORD_ID|507969 sp|Q5TJF0|VPS52_CANLF Vacuolar protein sorting-associated protein 52 homolog OS=Canis lupus familiaris OX=9615 GN=VPS52 PE=3 SV=1//0
novel_8	BGIBMGA003182-RA	BGIBMGA003182	gnl|BL_ORD_ID|267144 sp|A7YVD7|NDUF6_BOVIN NADH dehydrogenase (ubiquinone) complex I, assembly factor 6 OS=Bos taurus OX=9913 GN=NDUFAF6 PE=2 SV=1//7.38333e-44
novel_8	BGIBMGA005522-RA	BGIBMGA005522	gnl|BL_ORD_ID|442526 sp|Q9W420|SPT6H_DROME Transcription elongation factor SPT6 OS=Drosophila melanogaster OX=7227 GN=Spt6 PE=1 SV=1//6.26488e-177
novel_8	BGIBMGA005643-RA	BGIBMGA005643	gnl|BL_ORD_ID|509036 sp|Q28DN4|WASH1_XENTR WASH complex subunit 1 OS=Xenopus tropicalis OX=8364 GN=washc1 PE=2 SV=1//8.12495e-34
novel_8	BGIBMGA005863-RA	BGIBMGA005863	gnl|BL_ORD_ID|160894 sp|Q9ULK0|GRID1_HUMAN Glutamate receptor ionotropic, delta-1 OS=Homo sapiens OX=9606 GN=GRID1 PE=2 SV=2//1.67457e-12
novel_8	BGIBMGA006232-RA	BGIBMGA006232	gnl|BL_ORD_ID|468480 sp|Q14186|TFDP1_HUMAN Transcription factor Dp-1 OS=Homo sapiens OX=9606 GN=TFDP1 PE=1 SV=1//1.23276e-92
novel_8	BGIBMGA006807-RA	BGIBMGA006807	gnl|BL_ORD_ID|208609 sp|Q8BSK8|KS6B1_MOUSE Ribosomal protein S6 kinase beta-1 OS=Mus musculus OX=10090 GN=Rps6kb1 PE=1 SV=2//1.39062e-26
novel_8	BGIBMGA007241-RA	BGIBMGA007241	gnl|BL_ORD_ID|99425 sp|Q9UBX3|DIC_HUMAN Mitochondrial dicarboxylate carrier OS=Homo sapiens OX=9606 GN=SLC25A10 PE=1 SV=2//1.97153e-106
novel_8	BGIBMGA008485-RA	BGIBMGA008485	-//-
novel_8	BGIBMGA010524-RA	BGIBMGA010524	gnl|BL_ORD_ID|117286 sp|Q92556|ELMO1_HUMAN Engulfment and cell motility protein 1 OS=Homo sapiens OX=9606 GN=ELMO1 PE=1 SV=2//0
novel_8	BGIBMGA011116-RA	BGIBMGA011116	gnl|BL_ORD_ID|127535 sp|A1ZAI5|FACR1_DROME Putative fatty acyl-CoA reductase CG5065 OS=Drosophila melanogaster OX=7227 GN=CG5065 PE=3 SV=1//1.9894e-107
novel_8	BGIBMGA011577-RA	BGIBMGA011577	gnl|BL_ORD_ID|245663 sp|Q8K1C7|MOT14_MOUSE Monocarboxylate transporter 14 OS=Mus musculus OX=10090 GN=Slc16a14 PE=2 SV=1//9.13192e-06
novel_8	BGIBMGA011946-RA	BGIBMGA011946	-//-
novel_8	BGIBMGA012372-RA	BGIBMGA012372	-//-
novel_8	BGIBMGA012597-RA	BGIBMGA012597	-//-
novel_8	BGIBMGA013150-RA	BGIBMGA013150	gnl|BL_ORD_ID|338104 sp|Q99638|RAD9A_HUMAN Cell cycle checkpoint control protein RAD9A OS=Homo sapiens OX=9606 GN=RAD9A PE=1 SV=1//1.82773e-47
novel_8	BGIBMGA013454-RA	BGIBMGA013454	gnl|BL_ORD_ID|438043 sp|Q5ZME8|SMU1_CHICK WD40 repeat-containing protein SMU1 OS=Gallus gallus OX=9031 GN=SMU1 PE=2 SV=1//0
novel_8	BGIBMGA000818-RA	BGIBMGA000818	gnl|BL_ORD_ID|263816 sp|Q93015|NAT6_HUMAN N-acetyltransferase 6 OS=Homo sapiens OX=9606 GN=NAT6 PE=2 SV=2//1.67036e-27
novel_8	BGIBMGA001722-RA	BGIBMGA001722	gnl|BL_ORD_ID|555662 sp|Q14590|ZN235_HUMAN Zinc finger protein 235 OS=Homo sapiens OX=9606 GN=ZNF235 PE=2 SV=3//3.40107e-20
novel_8	BGIBMGA002241-RA	BGIBMGA002241	gnl|BL_ORD_ID|502450 sp|P31401|VATB_MANSE V-type proton ATPase subunit B OS=Manduca sexta OX=7130 GN=VHA55 PE=2 SV=1//0
novel_8	BGIBMGA002681-RA	BGIBMGA002681	gnl|BL_ORD_ID|66035 sp|Q5ZKJ0|CLP1L_CHICK Cleft lip and palate transmembrane protein 1-like protein OS=Gallus gallus OX=9031 GN=CLPTM1L PE=2 SV=1//1.54616e-137
novel_8	BGIBMGA004691-RA	BGIBMGA004691	gnl|BL_ORD_ID|293530 sp|Q11208|PARP_SARPE Poly [ADP-ribose] polymerase OS=Sarcophaga peregrina OX=7386 PE=1 SV=1//0
novel_8	BGIBMGA005353-RA	BGIBMGA005353	gnl|BL_ORD_ID|157399 sp|Q8IX06|GOR_HUMAN Putative exonuclease GOR OS=Homo sapiens OX=9606 GN=REXO1L1P PE=5 SV=2//1.00442e-47
novel_8	BGIBMGA005574-RA	BGIBMGA005574	-//-
novel_8	BGIBMGA006675-RA	BGIBMGA006675	gnl|BL_ORD_ID|444422 sp|P30937|SSR4_RAT Somatostatin receptor type 4 OS=Rattus norvegicus OX=10116 GN=Sstr4 PE=1 SV=1//3.37753e-73
novel_8	BGIBMGA008901-RA	BGIBMGA008901	-//-
novel_8	BGIBMGA009635-RA	BGIBMGA009635	-//-
novel_8	BGIBMGA011507-RA	BGIBMGA011507	gnl|BL_ORD_ID|466821 sp|Q6EE31|TCPQ_CHICK T-complex protein 1 subunit theta OS=Gallus gallus OX=9031 GN=CCT8 PE=1 SV=3//4.12049e-83
novel_8	BGIBMGA011808-RA	BGIBMGA011808	gnl|BL_ORD_ID|92033 sp|Q29FE1|DBR1_DROPS Lariat debranching enzyme OS=Drosophila pseudoobscura pseudoobscura OX=46245 GN=DBR1 PE=3 SV=2//7.58766e-150
novel_8	BGIBMGA011978-RA	BGIBMGA011978	gnl|BL_ORD_ID|437555 sp|Q8BKX6|SMG1_MOUSE Serine/threonine-protein kinase SMG1 OS=Mus musculus OX=10090 GN=Smg1 PE=1 SV=3//0
novel_8	BGIBMGA012250-RA	BGIBMGA012250	-//-
novel_8	BGIBMGA013298-RA	BGIBMGA013298	gnl|BL_ORD_ID|424978 sp|Q24498|RYR_DROME Ryanodine receptor OS=Drosophila melanogaster OX=7227 GN=RyR PE=1 SV=3//0
novel_8	BGIBMGA014248-RA	BGIBMGA014248	gnl|BL_ORD_ID|304741 sp|O61369|PICO_DROAN Putative inorganic phosphate cotransporter OS=Drosophila ananassae OX=7217 GN=Picot PE=3 SV=1//1.19261e-61
novel_8	BGIBMGA000403-RA	BGIBMGA000403	gnl|BL_ORD_ID|260562 sp|O61365|NACH_DROME Sodium channel protein Nach OS=Drosophila melanogaster OX=7227 GN=Nach PE=2 SV=2//1.51446e-14
novel_8	BGIBMGA000806-RA	BGIBMGA000806	gnl|BL_ORD_ID|15993 sp|Q02356|AMPD2_RAT AMP deaminase 2 OS=Rattus norvegicus OX=10116 GN=Ampd2 PE=1 SV=2//0
novel_8	BGIBMGA001569-RA	BGIBMGA001569	gnl|BL_ORD_ID|543620 sp|Q9URX4|YFZB_SCHPO Uncharacterized family 31 glucosidase C1039.11c OS=Schizosaccharomyces pombe (strain 972 / ATCC 24843) OX=284812 GN=SPAC1039.11c PE=3 SV=1//1.33708e-18
novel_8	BGIBMGA002173-RA	BGIBMGA002173	gnl|BL_ORD_ID|270686 sp|Q8N2Q7|NLGN1_HUMAN Neuroligin-1 OS=Homo sapiens OX=9606 GN=NLGN1 PE=1 SV=2//2.05982e-88
novel_8	BGIBMGA002829-RA	BGIBMGA002829	gnl|BL_ORD_ID|385760 sp|Q2TBS2|RM21_BOVIN 39S ribosomal protein L21, mitochondrial OS=Bos taurus OX=9913 GN=MRPL21 PE=1 SV=1//7.70305e-19
novel_8	BGIBMGA004530-RA	BGIBMGA004530	gnl|BL_ORD_ID|425840 sp|Q8BJA2|S41A1_MOUSE Solute carrier family 41 member 1 OS=Mus musculus OX=10090 GN=Slc41a1 PE=2 SV=1//1.69824e-76
novel_8	BGIBMGA005288-RA	BGIBMGA005288	gnl|BL_ORD_ID|444462 sp|Q293F6|SSRP1_DROPS FACT complex subunit Ssrp1 OS=Drosophila pseudoobscura pseudoobscura OX=46245 GN=Ssrp PE=3 SV=2//5.72736e-14
novel_8	BGIBMGA006334-RA	BGIBMGA006334	gnl|BL_ORD_ID|125338 sp|Q7TPD2|F185A_MOUSE Protein FAM185A OS=Mus musculus OX=10090 GN=Fam185a PE=2 SV=1//3.31673e-08
novel_8	BGIBMGA007993-RA	BGIBMGA007993	gnl|BL_ORD_ID|210578 sp|Q24372|LACH_DROME Lachesin OS=Drosophila melanogaster OX=7227 GN=Lac PE=1 SV=2//1.50762e-26
novel_8	BGIBMGA009045-RA	BGIBMGA009045	gnl|BL_ORD_ID|123955 sp|Q8WQA4|EXC4_CAEEL Chloride intracellular channel exc-4 OS=Caenorhabditis elegans OX=6239 GN=exc-4 PE=1 SV=2//2.76229e-45
novel_8	BGIBMGA009218-RA	BGIBMGA009218	-//-
novel_8	BGIBMGA009623-RA	BGIBMGA009623	-//-
novel_8	BGIBMGA009990-RA	BGIBMGA009990	-//-
novel_8	BGIBMGA010934-RA	BGIBMGA010934	gnl|BL_ORD_ID|425865 sp|Q5F4B8|S46A3_CHICK Solute carrier family 46 member 3 OS=Gallus gallus OX=9031 GN=SLC46A3 PE=2 SV=1//1.25457e-12
novel_8	BGIBMGA011544-RA	BGIBMGA011544	gnl|BL_ORD_ID|9924 sp|Q86TW2|ADCK1_HUMAN Uncharacterized aarF domain-containing protein kinase 1 OS=Homo sapiens OX=9606 GN=ADCK1 PE=2 SV=2//4.06732e-148
novel_8	BGIBMGA013477-RA	BGIBMGA013477	gnl|BL_ORD_ID|449045 sp|Q7L1I2|SV2B_HUMAN Synaptic vesicle glycoprotein 2B OS=Homo sapiens OX=9606 GN=SV2B PE=1 SV=1//1.27272e-38
novel_8	BGIBMGA014042-RA	BGIBMGA014042	gnl|BL_ORD_ID|262827 sp|Q8IZF0|NALCN_HUMAN Sodium leak channel non-selective protein OS=Homo sapiens OX=9606 GN=NALCN PE=1 SV=1//1.78e-08
novel_8	BGIBMGA014620-RA	BGIBMGA014620	gnl|BL_ORD_ID|301450 sp|Q8MJY8|PGDH_MACFA 15-hydroxyprostaglandin dehydrogenase [NAD(+)] OS=Macaca fascicularis OX=9541 GN=HPGD PE=2 SV=1//4.15857e-25
novel_8	BGIBMGA000181-RA	BGIBMGA000181	gnl|BL_ORD_ID|107095 sp|Q8VHZ8|DSCAM_RAT Down syndrome cell adhesion molecule homolog OS=Rattus norvegicus OX=10116 GN=Dscam PE=1 SV=1//5.7338e-23
novel_8	BGIBMGA002385-RA	BGIBMGA002385	-//-
novel_8	BGIBMGA002412-RA	BGIBMGA002412	gnl|BL_ORD_ID|41785 sp|Q6W2J9|BCOR_HUMAN BCL-6 corepressor OS=Homo sapiens OX=9606 GN=BCOR PE=1 SV=1//1.23145e-33
novel_8	BGIBMGA002535-RA	BGIBMGA002535	gnl|BL_ORD_ID|508776 sp|Q8N2E2|VWDE_HUMAN von Willebrand factor D and EGF domain-containing protein OS=Homo sapiens OX=9606 GN=VWDE PE=2 SV=4//1.1373e-10
novel_8	BGIBMGA003206-RA	BGIBMGA003206	gnl|BL_ORD_ID|268464 sp|Q9VKD3|NFS1_DROME Probable cysteine desulfurase, mitochondrial OS=Drosophila melanogaster OX=7227 GN=CG12264 PE=2 SV=1//2.94573e-90
novel_8	BGIBMGA003927-RA	BGIBMGA003927	gnl|BL_ORD_ID|438345 sp|Q8MP06|SNO1_TYRJA Senecionine N-oxygenase OS=Tyria jacobaeae OX=179666 GN=sno1 PE=1 SV=1//7.42411e-79
novel_8	BGIBMGA004686-RA	BGIBMGA004686	gnl|BL_ORD_ID|219124 sp|Q8MRQ4|LMBD2_DROME LMBR1 domain-containing protein 2 homolog OS=Drosophila melanogaster OX=7227 GN=CG8135 PE=2 SV=2//0
novel_8	BGIBMGA004847-RA	BGIBMGA004847	gnl|BL_ORD_ID|429925 sp|Q9D1M0|SEC13_MOUSE Protein SEC13 homolog OS=Mus musculus OX=10090 GN=Sec13 PE=1 SV=3//1.80794e-141
novel_8	BGIBMGA006672-RA	BGIBMGA006672	-//-
novel_8	BGIBMGA009197-RA	BGIBMGA009197	gnl|BL_ORD_ID|287211 sp|Q9VCA2|ORCT_DROME Organic cation transporter protein OS=Drosophila melanogaster OX=7227 GN=Orct PE=1 SV=1//1.09445e-40
novel_8	BGIBMGA010167-RA	BGIBMGA010167	gnl|BL_ORD_ID|272588 sp|Q8CJH6|NPAS4_RAT Neuronal PAS domain-containing protein 4 OS=Rattus norvegicus OX=10116 GN=Npas4 PE=1 SV=1//2.63218e-36
novel_8	BGIBMGA010923-RA	BGIBMGA010923	gnl|BL_ORD_ID|117382 sp|Q9D2Y9|ELOV7_MOUSE Elongation of very long chain fatty acids protein 7 OS=Mus musculus OX=10090 GN=Elovl7 PE=2 SV=1//2.10198e-76
novel_8	BGIBMGA012239-RA	BGIBMGA012239	gnl|BL_ORD_ID|301412 sp|P98160|PGBM_HUMAN Basement membrane-specific heparan sulfate proteoglycan core protein OS=Homo sapiens OX=9606 GN=HSPG2 PE=1 SV=4//5.03231e-07
novel_8	BGIBMGA012554-RA	BGIBMGA012554	gnl|BL_ORD_ID|497272 sp|Q9W6I0|UQCC1_XENLA Ubiquinol-cytochrome-c reductase complex assembly factor 1 OS=Xenopus laevis OX=8355 GN=uqcc1 PE=2 SV=1//3.43103e-29
novel_8	BGIBMGA012728-RA	BGIBMGA012728	gnl|BL_ORD_ID|122335 sp|P16854|EST1_CULPI Esterase B1 OS=Culex pipiens OX=7175 GN=B1 PE=3 SV=1//1.20832e-64
novel_8	BGIBMGA000158-RA	BGIBMGA000158	gnl|BL_ORD_ID|42220 sp|Q8UH55|BETA_AGRFC Oxygen-dependent choline dehydrogenase OS=Agrobacterium fabrum (strain C58 / ATCC 33970) OX=176299 GN=betA PE=3 SV=2//6.25449e-69
novel_8	BGIBMGA001595-RA	BGIBMGA001595	gnl|BL_ORD_ID|47606 sp|Q5RBM6|BUP1_PONAB Beta-ureidopropionase OS=Pongo abelii OX=9601 GN=UPB1 PE=2 SV=1//1.2784e-156
novel_8	BGIBMGA001608-RA	BGIBMGA001608	gnl|BL_ORD_ID|236978 sp|Q09326|MGAT2_RAT Alpha-1,6-mannosyl-glycoprotein 2-beta-N-acetylglucosaminyltransferase OS=Rattus norvegicus OX=10116 GN=Mgat2 PE=1 SV=1//6.18042e-103
novel_8	BGIBMGA002415-RA	BGIBMGA002415	gnl|BL_ORD_ID|346013 sp|Q61493|REV3L_MOUSE DNA polymerase zeta catalytic subunit OS=Mus musculus OX=10090 GN=Rev3l PE=1 SV=3//1.9071e-51
novel_8	BGIBMGA002483-RA	BGIBMGA002483	gnl|BL_ORD_ID|493590 sp|Q6IE24|UBP54_RAT Inactive ubiquitin carboxyl-terminal hydrolase 54 OS=Rattus norvegicus OX=10116 GN=Usp54 PE=1 SV=2//1.47696e-64
novel_8	BGIBMGA002503-RA	BGIBMGA002503	gnl|BL_ORD_ID|484853 sp|Q8IRW8|TRR_DROME Histone-lysine N-methyltransferase trr OS=Drosophila melanogaster OX=7227 GN=trr PE=1 SV=2//1.44993e-84
novel_8	BGIBMGA002524-RA	BGIBMGA002524	gnl|BL_ORD_ID|14316 sp|Q5M8F9|ALKMO_XENTR Alkylglycerol monooxygenase OS=Xenopus tropicalis OX=8364 GN=agmo PE=2 SV=1//4.66735e-120
novel_8	BGIBMGA004153-RA	BGIBMGA004153	-//-
novel_8	BGIBMGA004225-RA	BGIBMGA004225	-//-
novel_8	BGIBMGA004715-RA	BGIBMGA004715	-//-
novel_8	BGIBMGA005853-RA	BGIBMGA005853	gnl|BL_ORD_ID|240501 sp|P54357|MLC2_DROME Myosin-2 essential light chain OS=Drosophila melanogaster OX=7227 GN=Mlc-c PE=1 SV=1//6.58953e-79
novel_8	BGIBMGA006244-RA	BGIBMGA006244	gnl|BL_ORD_ID|476670 sp|P08953|TOLL_DROME Protein toll OS=Drosophila melanogaster OX=7227 GN=Tl PE=1 SV=1//3.99694e-47
novel_8	BGIBMGA006844-RA	BGIBMGA006844	gnl|BL_ORD_ID|122327 sp|P61406|EST1A_MOUSE Telomerase-binding protein EST1A OS=Mus musculus OX=10090 GN=Smg6 PE=1 SV=1//3.20715e-15
novel_8	BGIBMGA007339-RA	BGIBMGA007339	gnl|BL_ORD_ID|19998 sp|Q8IXF9|AQ12A_HUMAN Aquaporin-12A OS=Homo sapiens OX=9606 GN=AQP12A PE=2 SV=1//1.73069e-07
novel_8	BGIBMGA008595-RA	BGIBMGA008595	gnl|BL_ORD_ID|323252 sp|Q9CX56|PSMD8_MOUSE 26S proteasome non-ATPase regulatory subunit 8 OS=Mus musculus OX=10090 GN=Psmd8 PE=1 SV=2//3.96653e-108
novel_8	BGIBMGA012562-RA	BGIBMGA012562	gnl|BL_ORD_ID|6410 sp|P91766|ACH1_MANSE Acetylcholine receptor subunit alpha-like OS=Manduca sexta OX=7130 GN=ARA1 PE=2 SV=1//1.27858e-63
novel_8	BGIBMGA000581-RA	BGIBMGA000581	gnl|BL_ORD_ID|99879 sp|Q5U458|DJC11_MOUSE DnaJ homolog subfamily C member 11 OS=Mus musculus OX=10090 GN=Dnajc11 PE=1 SV=2//7.54107e-119
novel_8	BGIBMGA000748-RA	BGIBMGA000748	gnl|BL_ORD_ID|425150 sp|Q9ES07|S15A2_MOUSE Solute carrier family 15 member 2 OS=Mus musculus OX=10090 GN=Slc15a2 PE=1 SV=1//1.95373e-89
novel_8	BGIBMGA001945-RA	BGIBMGA001945	gnl|BL_ORD_ID|487550 sp|P54356|TSG_DROME Protein twisted gastrulation OS=Drosophila melanogaster OX=7227 GN=tsg PE=1 SV=1//5.63037e-30
novel_8	BGIBMGA002144-RA	BGIBMGA002144	gnl|BL_ORD_ID|109943 sp|M0R8U1|DYH5_RAT Dynein heavy chain 5, axonemal (Fragment) OS=Rattus norvegicus OX=10116 GN=Dnah5 PE=1 SV=1//1.11616e-115
novel_8	BGIBMGA002150-RA	BGIBMGA002150	-//-
novel_8	BGIBMGA003569-RA	BGIBMGA003569	gnl|BL_ORD_ID|486457 sp|P35046|TRYB_MANSE Trypsin, alkaline B OS=Manduca sexta OX=7130 PE=2 SV=1//2.64018e-62
novel_8	BGIBMGA003741-RA	BGIBMGA003741	gnl|BL_ORD_ID|149571 sp|Q5XJN2|GILT_DANRE Gamma-interferon-inducible lysosomal thiol reductase OS=Danio rerio OX=7955 GN=ifi30 PE=1 SV=1//2.76705e-15
novel_8	BGIBMGA004108-RA	BGIBMGA004108	gnl|BL_ORD_ID|81157 sp|Q9Y5B0|CTDP1_HUMAN RNA polymerase II subunit A C-terminal domain phosphatase OS=Homo sapiens OX=9606 GN=CTDP1 PE=1 SV=3//1.59761e-31
novel_8	BGIBMGA006144-RA	BGIBMGA006144	gnl|BL_ORD_ID|112628 sp|Q16S14|EFGM_AEDAE Elongation factor G, mitochondrial OS=Aedes aegypti OX=7159 GN=AAEL010742 PE=3 SV=1//1.32005e-60
novel_8	BGIBMGA006653-RA	BGIBMGA006653	-//-
novel_8	BGIBMGA007123-RA	BGIBMGA007123	-//-
novel_8	BGIBMGA008197-RA	BGIBMGA008197	gnl|BL_ORD_ID|166905 sp|Q17QR8|HARB1_BOVIN Putative nuclease HARBI1 OS=Bos taurus OX=9913 GN=HARBI1 PE=2 SV=1//3.504e-26
novel_8	BGIBMGA009196-RA	BGIBMGA009196	gnl|BL_ORD_ID|287211 sp|Q9VCA2|ORCT_DROME Organic cation transporter protein OS=Drosophila melanogaster OX=7227 GN=Orct PE=1 SV=1//6.0641e-52
novel_8	BGIBMGA012119-RA	BGIBMGA012119	gnl|BL_ORD_ID|191391 sp|Q13418|ILK_HUMAN Integrin-linked protein kinase OS=Homo sapiens OX=9606 GN=ILK PE=1 SV=2//0
novel_8	BGIBMGA000292-RA	BGIBMGA000292	gnl|BL_ORD_ID|100067 sp|O18480|DLDH_MANSE Dihydrolipoyl dehydrogenase OS=Manduca sexta OX=7130 PE=2 SV=1//0
novel_8	BGIBMGA000391-RA	BGIBMGA000391	gnl|BL_ORD_ID|147445 sp|Q91W43|GCSP_MOUSE Glycine dehydrogenase (decarboxylating), mitochondrial OS=Mus musculus OX=10090 GN=Gldc PE=1 SV=1//0
novel_8	BGIBMGA000729-RA	BGIBMGA000729	gnl|BL_ORD_ID|6341 sp|Q869C3|ACES_ANOGA Acetylcholinesterase OS=Anopheles gambiae OX=7165 GN=Ace PE=1 SV=3//2.40058e-07
novel_8	BGIBMGA002121-RA	BGIBMGA002121	-//-
novel_8	BGIBMGA002739-RA	BGIBMGA002739	gnl|BL_ORD_ID|39319 sp|Q26431|ATT_BOMMO Attacin OS=Bombyx mori OX=7091 PE=2 SV=1//7.81266e-141
novel_8	BGIBMGA003434-RA	BGIBMGA003434	-//-
novel_8	BGIBMGA003955-RA	BGIBMGA003955	gnl|BL_ORD_ID|245657 sp|Q6P2X9|MOT12_XENTR Monocarboxylate transporter 12 OS=Xenopus tropicalis OX=8364 GN=slc16a12 PE=2 SV=1//7.86878e-15
novel_8	BGIBMGA005346-RA	BGIBMGA005346	gnl|BL_ORD_ID|76536 sp|Q27593|CP6A8_DROME Cytochrome P450 6a8 OS=Drosophila melanogaster OX=7227 GN=Cyp6a8 PE=2 SV=2//6.62313e-59
novel_8	BGIBMGA006271-RA	BGIBMGA006271	gnl|BL_ORD_ID|425650 sp|Q8IY50|S35F3_HUMAN Putative thiamine transporter SLC35F3 OS=Homo sapiens OX=9606 GN=SLC35F3 PE=2 SV=2//1.98173e-39
novel_8	BGIBMGA006407-RA	BGIBMGA006407	gnl|BL_ORD_ID|81501 sp|P00767|CTRB_BOVIN Chymotrypsinogen B OS=Bos taurus OX=9913 PE=1 SV=1//1.62297e-28
novel_8	BGIBMGA007294-RA	BGIBMGA007294	-//-
novel_8	BGIBMGA010068-RA	BGIBMGA010068	gnl|BL_ORD_ID|438182 sp|Q23983|SNAP_DROME Alpha-soluble NSF attachment protein OS=Drosophila melanogaster OX=7227 GN=alphaSnap PE=1 SV=1//2.12244e-143
novel_8	BGIBMGA011119-RA	BGIBMGA011119	-//-
novel_8	BGIBMGA011360-RA	BGIBMGA011360	gnl|BL_ORD_ID|165371 sp|Q9VFC8|GYS_DROME Glycogen [starch] synthase OS=Drosophila melanogaster OX=7227 GN=GlyS PE=1 SV=2//0
novel_8	BGIBMGA013641-RA	BGIBMGA013641	gnl|BL_ORD_ID|449047 sp|Q63564|SV2B_RAT Synaptic vesicle glycoprotein 2B OS=Rattus norvegicus OX=10116 GN=Sv2b PE=1 SV=1//8.28014e-09
novel_8	BGIBMGA000139-RA	BGIBMGA000139	gnl|BL_ORD_ID|325552 sp|Q91048|PTK7_CHICK Inactive tyrosine-protein kinase 7 OS=Gallus gallus OX=9031 GN=PTK7 PE=2 SV=1//9.17662e-22
novel_8	BGIBMGA000711-RA	BGIBMGA000711	gnl|BL_ORD_ID|246196 sp|Q6P0D7|MPP7_DANRE MAGUK p55 subfamily member 7 OS=Danio rerio OX=7955 GN=mpp7 PE=1 SV=1//3.98892e-116
novel_8	BGIBMGA001306-RA	BGIBMGA001306	gnl|BL_ORD_ID|425257 sp|Q63089|S22A1_RAT Solute carrier family 22 member 1 OS=Rattus norvegicus OX=10116 GN=Slc22a1 PE=1 SV=1//3.75999e-39
novel_8	BGIBMGA001809-RA	BGIBMGA001809	gnl|BL_ORD_ID|245682 sp|O35308|MOT3_MOUSE Monocarboxylate transporter 3 OS=Mus musculus OX=10090 GN=Slc16a8 PE=2 SV=2//2.7882e-09
novel_8	BGIBMGA003154-RA	BGIBMGA003154	gnl|BL_ORD_ID|86180 sp|Q9NQC7|CYLD_HUMAN Ubiquitin carboxyl-terminal hydrolase CYLD OS=Homo sapiens OX=9606 GN=CYLD PE=1 SV=1//5.09234e-111
novel_8	BGIBMGA003679-RA	BGIBMGA003679	gnl|BL_ORD_ID|119964 sp|P98073|ENTK_HUMAN Enteropeptidase OS=Homo sapiens OX=9606 GN=TMPRSS15 PE=1 SV=3//2.52576e-54
novel_8	BGIBMGA006607-RA	BGIBMGA006607	gnl|BL_ORD_ID|149096 sp|Q9VNG1|GGNB2_DROME Gametogenetin-binding protein 2-like OS=Drosophila melanogaster OX=7227 GN=CG2182 PE=2 SV=3//3.06376e-102
novel_8	BGIBMGA007565-RA	BGIBMGA007565	gnl|BL_ORD_ID|474329 sp|Q0IID2|TLDC2_BOVIN TLD domain-containing protein 2 OS=Bos taurus OX=9913 GN=TLDC2 PE=2 SV=1//3.65309e-44
novel_8	BGIBMGA007616-RA	BGIBMGA007616	gnl|BL_ORD_ID|555970 sp|Q8N184|ZN567_HUMAN Zinc finger protein 567 OS=Homo sapiens OX=9606 GN=ZNF567 PE=1 SV=3//4.59595e-12
novel_8	BGIBMGA007636-RA	BGIBMGA007636	gnl|BL_ORD_ID|503030 sp|Q9NHV9|VAV_DROME Protein vav OS=Drosophila melanogaster OX=7227 GN=Vav PE=1 SV=2//9.62929e-151
novel_8	BGIBMGA010566-RA	BGIBMGA010566	gnl|BL_ORD_ID|289566 sp|Q20065|P4HA2_CAEEL Prolyl 4-hydroxylase subunit alpha-2 OS=Caenorhabditis elegans OX=6239 GN=phy-2 PE=1 SV=1//2.39639e-149
novel_8	BGIBMGA010686-RA	BGIBMGA010686	gnl|BL_ORD_ID|554118 sp|Q61751|Z354A_MOUSE Zinc finger protein 354A OS=Mus musculus OX=10090 GN=Znf354a PE=2 SV=2//1.84374e-06
novel_8	BGIBMGA011291-RA	BGIBMGA011291	gnl|BL_ORD_ID|295927 sp|Q8CA95|PDE10_MOUSE cAMP and cAMP-inhibited cGMP 3&apos;,5&apos;-cyclic phosphodiesterase 10A OS=Mus musculus OX=10090 GN=Pde10a PE=1 SV=2//6.81014e-38
novel_8	BGIBMGA011509-RA	BGIBMGA011509	gnl|BL_ORD_ID|279009 sp|Q6ZVK8|NUD18_HUMAN 8-oxo-dGDP phosphatase NUDT18 OS=Homo sapiens OX=9606 GN=NUDT18 PE=1 SV=3//1.68117e-43
novel_8	BGIBMGA011833-RA	BGIBMGA011833	gnl|BL_ORD_ID|311565 sp|Q96I34|PP16A_HUMAN Protein phosphatase 1 regulatory subunit 16A OS=Homo sapiens OX=9606 GN=PPP1R16A PE=1 SV=1//2.20294e-103
novel_8	BGIBMGA014030-RA	BGIBMGA014030	gnl|BL_ORD_ID|301450 sp|Q8MJY8|PGDH_MACFA 15-hydroxyprostaglandin dehydrogenase [NAD(+)] OS=Macaca fascicularis OX=9541 GN=HPGD PE=2 SV=1//2.20085e-18
novel_8	BGIBMGA014130-RA	BGIBMGA014130	gnl|BL_ORD_ID|48040 sp|Q7K237|C1GLT_DROME Glycoprotein-N-acetylgalactosamine 3-beta-galactosyltransferase 1 OS=Drosophila melanogaster OX=7227 GN=C1GalTA PE=2 SV=1//2.02578e-137
novel_8	BGIBMGA000295-RA	BGIBMGA000295	gnl|BL_ORD_ID|337658 sp|P25228|RAB3_DROME Ras-related protein Rab-3 OS=Drosophila melanogaster OX=7227 GN=Rab3 PE=1 SV=1//1.07656e-147
novel_8	BGIBMGA001475-RA	BGIBMGA001475	gnl|BL_ORD_ID|140542 sp|Q9H469|FXL15_HUMAN F-box/LRR-repeat protein 15 OS=Homo sapiens OX=9606 GN=FBXL15 PE=1 SV=2//1.52543e-06
novel_8	BGIBMGA004361-RA	BGIBMGA004361	gnl|BL_ORD_ID|306226 sp|Q58NQ5|PLAG1_CHICK Zinc finger protein PLAG1 OS=Gallus gallus OX=9031 GN=PLAG1 PE=2 SV=1//9.98514e-64
novel_8	BGIBMGA011336-RA	BGIBMGA011336	-//-
novel_8	BGIBMGA000003-RA	BGIBMGA000003	gnl|BL_ORD_ID|239161 sp|P91928|MIC60_DROME MICOS complex subunit Mic60 OS=Drosophila melanogaster OX=7227 GN=Mitofilin PE=1 SV=4//2.38864e-06
novel_8	BGIBMGA000124-RA	BGIBMGA000124	gnl|BL_ORD_ID|112399 sp|Q9CQ46|EFCB2_MOUSE EF-hand calcium-binding domain-containing protein 2 OS=Mus musculus OX=10090 GN=Efcab2 PE=1 SV=1//3.51824e-20
novel_8	BGIBMGA002312-RA	BGIBMGA002312	-//-
novel_8	BGIBMGA002792-RA	BGIBMGA002792	gnl|BL_ORD_ID|192827 sp|P27591|IM23_SCHJA 23 kDa integral membrane protein OS=Schistosoma japonicum OX=6182 PE=2 SV=1//1.77362e-07
novel_8	BGIBMGA003258-RA	BGIBMGA003258	gnl|BL_ORD_ID|296253 sp|P91622|PDK_DROME [Pyruvate dehydrogenase (acetyl-transferring)] kinase, mitochondrial OS=Drosophila melanogaster OX=7227 GN=Pdk PE=2 SV=2//2.68618e-161
novel_8	BGIBMGA004631-RA	BGIBMGA004631	gnl|BL_ORD_ID|306969 sp|Q9DCW2|PLS2_MOUSE Phospholipid scramblase 2 OS=Mus musculus OX=10090 GN=Plscr2 PE=1 SV=3//5.25755e-26
novel_8	BGIBMGA006178-RA	BGIBMGA006178	gnl|BL_ORD_ID|6536 sp|Q9JIX8|ACINU_MOUSE Apoptotic chromatin condensation inducer in the nucleus OS=Mus musculus OX=10090 GN=Acin1 PE=1 SV=3//6.2151e-28
novel_8	BGIBMGA007782-RA	BGIBMGA007782	gnl|BL_ORD_ID|251009 sp|Q9VEB4|MTEF5_DROME Transcription termination factor 5, mitochondrial OS=Drosophila melanogaster OX=7227 GN=mTerf5 PE=1 SV=1//7.16595e-66
novel_8	BGIBMGA007877-RA	BGIBMGA007877	gnl|BL_ORD_ID|232897 sp|Q17IN5|MED18_AEDAE Mediator of RNA polymerase II transcription subunit 18 OS=Aedes aegypti OX=7159 GN=MED18 PE=3 SV=1//6.57767e-96
novel_8	BGIBMGA011530-RA	BGIBMGA011530	gnl|BL_ORD_ID|160921 sp|Q91755|GRIK2_XENLA Glutamate receptor ionotropic, kainate 2 (Fragment) OS=Xenopus laevis OX=8355 GN=grik2 PE=2 SV=1//3.06752e-38
novel_8	BGIBMGA013988-RA	BGIBMGA013988	gnl|BL_ORD_ID|11700 sp|P51569|AGAL_MOUSE Alpha-galactosidase A OS=Mus musculus OX=10090 GN=Gla PE=1 SV=1//1.53178e-92
novel_8	BGIBMGA002119-RA	BGIBMGA002119	gnl|BL_ORD_ID|177774 sp|D3YXG0|HMCN1_MOUSE Hemicentin-1 OS=Mus musculus OX=10090 GN=Hmcn1 PE=1 SV=1//3.4012e-07
novel_8	BGIBMGA003838-RA	BGIBMGA003838	gnl|BL_ORD_ID|433197 sp|A2BGU9|SERHL_DANRE Serine hydrolase-like protein OS=Danio rerio OX=7955 GN=serhl PE=2 SV=1//4.3064e-23
novel_8	BGIBMGA004576-RA	BGIBMGA004576	gnl|BL_ORD_ID|283158 sp|Q9ULI1|NWD2_HUMAN NACHT and WD repeat domain-containing protein 2 OS=Homo sapiens OX=9606 GN=NWD2 PE=2 SV=3//1.90536e-105
novel_8	BGIBMGA005005-RA	BGIBMGA005005	gnl|BL_ORD_ID|425751 sp|P59889|S39A1_DANRE Zinc transporter ZIP1 OS=Danio rerio OX=7955 GN=slc39a1 PE=2 SV=1//2.46947e-16
novel_8	BGIBMGA005600-RA	BGIBMGA005600	gnl|BL_ORD_ID|65689 sp|P51799|CLCN7_RAT H(+)/Cl(-) exchange transporter 7 OS=Rattus norvegicus OX=10116 GN=Clcn7 PE=2 SV=1//0
novel_8	BGIBMGA005880-RA	BGIBMGA005880	gnl|BL_ORD_ID|30718 sp|Q9Y2G3|AT11B_HUMAN Probable phospholipid-transporting ATPase IF OS=Homo sapiens OX=9606 GN=ATP11B PE=1 SV=2//0
novel_8	BGIBMGA007462-RA	BGIBMGA007462	gnl|BL_ORD_ID|304742 sp|Q9V7S5|PICO_DROME Putative inorganic phosphate cotransporter OS=Drosophila melanogaster OX=7227 GN=Picot PE=2 SV=1//1.24536e-98
novel_8	BGIBMGA008475-RA	BGIBMGA008475	gnl|BL_ORD_ID|437591 sp|B5DDX6|SMG9_XENTR Protein SMG9 OS=Xenopus tropicalis OX=8364 GN=smg9 PE=2 SV=1//1.83676e-15
novel_8	BGIBMGA009086-RA	BGIBMGA009086	gnl|BL_ORD_ID|100129 sp|Q8TDM6|DLG5_HUMAN Disks large homolog 5 OS=Homo sapiens OX=9606 GN=DLG5 PE=1 SV=4//2.01164e-31
novel_8	BGIBMGA012296-RA	BGIBMGA012296	-//-
novel_8	BGIBMGA013057-RA	BGIBMGA013057	gnl|BL_ORD_ID|349054 sp|A2AGA4|RHBL2_MOUSE Rhomboid-related protein 2 OS=Mus musculus OX=10090 GN=Rhbdl2 PE=1 SV=1//5.62726e-27
novel_8	BGIBMGA013777-RA	BGIBMGA013777	gnl|BL_ORD_ID|345346 sp|Q29RM3|REEP5_BOVIN Receptor expression-enhancing protein 5 OS=Bos taurus OX=9913 GN=REEP5 PE=2 SV=1//1.98315e-55
novel_8	BGIBMGA013979-RA	BGIBMGA013979	gnl|BL_ORD_ID|193272 sp|Q63ZW7|INADL_MOUSE InaD-like protein OS=Mus musculus OX=10090 GN=Patj PE=1 SV=2//1.4208e-21
novel_8	BGIBMGA014220-RA	BGIBMGA014220	gnl|BL_ORD_ID|202368 sp|P67963|KC1A_XENLA Casein kinase I isoform alpha OS=Xenopus laevis OX=8355 GN=csnk1a1 PE=2 SV=1//0
novel_8	BGIBMGA000499-RA	BGIBMGA000499	gnl|BL_ORD_ID|91433 sp|Q9VZN4|DAR1_DROME Dendritic arbor reduction protein 1 OS=Drosophila melanogaster OX=7227 GN=dar1 PE=2 SV=2//9.08048e-06
novel_8	BGIBMGA001571-RA	BGIBMGA001571	gnl|BL_ORD_ID|163273 sp|P46430|GSTT1_MANSE Glutathione S-transferase 1 OS=Manduca sexta OX=7130 GN=GST1 PE=2 SV=1//8.29704e-10
novel_8	BGIBMGA001790-RA	BGIBMGA001790	gnl|BL_ORD_ID|85760 sp|Q95TJ9|CYCG_DROME Cyclin G OS=Drosophila melanogaster OX=7227 GN=CycG PE=1 SV=1//9.08367e-57
novel_8	BGIBMGA003110-RA	BGIBMGA003110	gnl|BL_ORD_ID|503132 sp|C9WMM5|VCP_APIME Venom serine carboxypeptidase OS=Apis mellifera OX=7460 PE=2 SV=1//2.01048e-37
novel_8	BGIBMGA003515-RA	BGIBMGA003515	gnl|BL_ORD_ID|50617 sp|Q01518|CAP1_HUMAN Adenylyl cyclase-associated protein 1 OS=Homo sapiens OX=9606 GN=CAP1 PE=1 SV=5//1.75795e-88
novel_8	BGIBMGA003990-RA	BGIBMGA003990	gnl|BL_ORD_ID|130396 sp|Q8WSF3|FDL_DROME Probable beta-hexosaminidase fdl OS=Drosophila melanogaster OX=7227 GN=fdl PE=1 SV=1//1.96006e-157
novel_8	BGIBMGA005285-RA	BGIBMGA005285	gnl|BL_ORD_ID|12949 sp|Q7YRC1|AIP_BOVIN AH receptor-interacting protein OS=Bos taurus OX=9913 GN=AIP PE=2 SV=1//4.73355e-69
novel_8	BGIBMGA005909-RA	BGIBMGA005909	gnl|BL_ORD_ID|16849 sp|P16157|ANK1_HUMAN Ankyrin-1 OS=Homo sapiens OX=9606 GN=ANK1 PE=1 SV=3//1.12451e-13
novel_8	BGIBMGA006352-RA	BGIBMGA006352	gnl|BL_ORD_ID|69301 sp|Q24278|CNGA_DROME Cyclic nucleotide-gated cation channel subunit A OS=Drosophila melanogaster OX=7227 GN=CngA PE=2 SV=2//1.48384e-11
novel_8	BGIBMGA007365-RA	BGIBMGA007365	gnl|BL_ORD_ID|317659 sp|Q7RTY5|PRS48_HUMAN Serine protease 48 OS=Homo sapiens OX=9606 GN=PRSS48 PE=2 SV=2//6.83706e-08
novel_8	BGIBMGA007438-RA	BGIBMGA007438	gnl|BL_ORD_ID|125924 sp|A5PKH3|FAAA_BOVIN Fumarylacetoacetase OS=Bos taurus OX=9913 GN=FAH PE=2 SV=1//0
novel_8	BGIBMGA010023-RA	BGIBMGA010023	gnl|BL_ORD_ID|486473 sp|P35042|TRYP_CHOFU Trypsin CFT-1 OS=Choristoneura fumiferana OX=7141 PE=1 SV=1//4.30762e-29
novel_8	BGIBMGA010156-RA	BGIBMGA010156	gnl|BL_ORD_ID|110015 sp|Q9Z336|DYLT1_RAT Dynein light chain Tctex-type 1 OS=Rattus norvegicus OX=10116 GN=Dynlt1 PE=1 SV=1//3.14552e-40
novel_8	BGIBMGA013573-RA	BGIBMGA013573	gnl|BL_ORD_ID|49370 sp|Q9VGG5|CAD87_DROME Cadherin-87A OS=Drosophila melanogaster OX=7227 GN=Cad87A PE=1 SV=4//9.58302e-10
novel_8	BGIBMGA013658-RA	BGIBMGA013658	gnl|BL_ORD_ID|486439 sp|P35040|TRY6_ANOGA Trypsin-6 OS=Anopheles gambiae OX=7165 GN=TRYP6 PE=2 SV=2//6.24244e-23
novel_8	BGIBMGA000187-RA	BGIBMGA000187	gnl|BL_ORD_ID|477397 sp|A6QLC7|TPC11_BOVIN Trafficking protein particle complex subunit 11 OS=Bos taurus OX=9913 GN=TRAPPC11 PE=2 SV=1//0
novel_8	BGIBMGA000503-RA	BGIBMGA000503	gnl|BL_ORD_ID|17361 sp|Q6UB98|ANR12_HUMAN Ankyrin repeat domain-containing protein 12 OS=Homo sapiens OX=9606 GN=ANKRD12 PE=1 SV=3//3.23657e-47
novel_8	BGIBMGA000536-RA	BGIBMGA000536	-//-
novel_8	BGIBMGA001538-RA	BGIBMGA001538	gnl|BL_ORD_ID|117385 sp|Q9VGK7|ELP1_DROME Putative elongator complex protein 1 OS=Drosophila melanogaster OX=7227 GN=Elp1 PE=1 SV=2//4.47413e-68
novel_8	BGIBMGA002052-RA	BGIBMGA002052	gnl|BL_ORD_ID|335248 sp|Q9CZ13|QCR1_MOUSE Cytochrome b-c1 complex subunit 1, mitochondrial OS=Mus musculus OX=10090 GN=Uqcrc1 PE=1 SV=2//1.01629e-131
novel_8	BGIBMGA002679-RA	BGIBMGA002679	gnl|BL_ORD_ID|108231 sp|Q5RD73|DUS3_PONAB Dual specificity protein phosphatase 3 OS=Pongo abelii OX=9601 GN=DUSP3 PE=2 SV=1//6.33888e-28
novel_8	BGIBMGA004143-RA	BGIBMGA004143	gnl|BL_ORD_ID|86165 sp|Q9VZV5|CYHR1_DROME Cysteine and histidine-rich protein 1 homolog OS=Drosophila melanogaster OX=7227 GN=CG32486 PE=2 SV=2//6.87199e-45
novel_8	BGIBMGA004510-RA	BGIBMGA004510	gnl|BL_ORD_ID|479258 sp|Q8MKK4|TRE12_DROME Facilitated trehalose transporter Tret1-2 homolog OS=Drosophila melanogaster OX=7227 GN=Tret1-2 PE=2 SV=1//4.24734e-22
novel_8	BGIBMGA007243-RA	BGIBMGA007243	gnl|BL_ORD_ID|92894 sp|Q4V8B2|DCNL3_RAT DCN1-like protein 3 OS=Rattus norvegicus OX=10116 GN=Dcun1d3 PE=2 SV=1//1.79114e-72
novel_8	BGIBMGA008301-RA	BGIBMGA008301	gnl|BL_ORD_ID|385695 sp|Q7ZUH5|RM14_DANRE 39S ribosomal protein L14, mitochondrial OS=Danio rerio OX=7955 GN=mrpl14 PE=2 SV=1//2.02543e-31
novel_8	BGIBMGA008581-RA	BGIBMGA008581	gnl|BL_ORD_ID|128804 sp|P49327|FAS_HUMAN Fatty acid synthase OS=Homo sapiens OX=9606 GN=FASN PE=1 SV=3//6.56754e-34
novel_8	BGIBMGA008765-RA	BGIBMGA008765	gnl|BL_ORD_ID|556069 sp|Q5T619|ZN648_HUMAN Zinc finger protein 648 OS=Homo sapiens OX=9606 GN=ZNF648 PE=1 SV=1//6.67194e-23
novel_8	BGIBMGA010511-RA	BGIBMGA010511	gnl|BL_ORD_ID|127535 sp|A1ZAI5|FACR1_DROME Putative fatty acyl-CoA reductase CG5065 OS=Drosophila melanogaster OX=7227 GN=CG5065 PE=3 SV=1//3.4722e-37
novel_8	BGIBMGA010600-RA	BGIBMGA010600	gnl|BL_ORD_ID|218479 sp|Q6PA23|LIPHA_XENLA Lipase member H-A OS=Xenopus laevis OX=8355 GN=liph-a PE=2 SV=1//5.44024e-28
novel_8	BGIBMGA010918-RA	BGIBMGA010918	gnl|BL_ORD_ID|117456 sp|Q1HRV8|ELVL1_AEDAE Elongation of very long chain fatty acids protein AAEL008004 OS=Aedes aegypti OX=7159 GN=AAEL008004 PE=2 SV=2//1.14915e-74
novel_8	BGIBMGA010931-RA	BGIBMGA010931	gnl|BL_ORD_ID|206443 sp|Q8NI77|KI18A_HUMAN Kinesin-like protein KIF18A OS=Homo sapiens OX=9606 GN=KIF18A PE=1 SV=2//6.03071e-127
novel_8	BGIBMGA011118-RA	BGIBMGA011118	-//-
novel_8	BGIBMGA012043-RA	BGIBMGA012043	-//-
novel_8	BGIBMGA000579-RA	BGIBMGA000579	gnl|BL_ORD_ID|95916 sp|Q8K382|DEN1A_MOUSE DENN domain-containing protein 1A OS=Mus musculus OX=10090 GN=Dennd1a PE=1 SV=2//7.96441e-91
novel_8	BGIBMGA004692-RA	BGIBMGA004692	gnl|BL_ORD_ID|437995 sp|Q9VS60|SMSR1_DROME Sphingomyelin synthase-related 1 OS=Drosophila melanogaster OX=7227 GN=SMSr PE=1 SV=2//2.47304e-139
novel_8	BGIBMGA004841-RA	BGIBMGA004841	-//-
novel_8	BGIBMGA005663-RA	BGIBMGA005663	gnl|BL_ORD_ID|40600 sp|Q6DFD7|B9D1_XENLA B9 domain-containing protein 1 OS=Xenopus laevis OX=8355 GN=b9d1 PE=2 SV=1//4.07516e-45
novel_8	BGIBMGA006527-RA	BGIBMGA006527	gnl|BL_ORD_ID|276518 sp|Q62718|NTRI_RAT Neurotrimin OS=Rattus norvegicus OX=10116 GN=Ntm PE=1 SV=1//6.69097e-06
novel_8	BGIBMGA007147-RA	BGIBMGA007147	gnl|BL_ORD_ID|438562 sp|Q96L92|SNX27_HUMAN Sorting nexin-27 OS=Homo sapiens OX=9606 GN=SNX27 PE=1 SV=2//3.54109e-28
novel_8	BGIBMGA007349-RA	BGIBMGA007349	gnl|BL_ORD_ID|61165 sp|O02649|CH60A_DROME Heat shock protein 60A OS=Drosophila melanogaster OX=7227 GN=Hsp60A PE=1 SV=3//0
novel_8	BGIBMGA008441-RA	BGIBMGA008441	gnl|BL_ORD_ID|73830 sp|P04146|COPIA_DROME Copia protein OS=Drosophila melanogaster OX=7227 GN=GIP PE=1 SV=3//1.82272e-60
novel_8	BGIBMGA010194-RA	BGIBMGA010194	gnl|BL_ORD_ID|193497 sp|Q9VDY1|INO80_DROME Putative DNA helicase Ino80 OS=Drosophila melanogaster OX=7227 GN=Ino80 PE=1 SV=2//2.07996e-07
novel_8	BGIBMGA010862-RA	BGIBMGA010862	gnl|BL_ORD_ID|340787 sp|P86049|RBM46_MOUSE Probable RNA-binding protein 46 OS=Mus musculus OX=10090 GN=Rbm46 PE=1 SV=1//1.83711e-112
novel_8	BGIBMGA012853-RA	BGIBMGA012853	gnl|BL_ORD_ID|207521 sp|Q9VFK6|KMT5A_DROME Histone-lysine N-methyltransferase PR-Set7 OS=Drosophila melanogaster OX=7227 GN=PR-Set7 PE=1 SV=2//1.06362e-77
novel_8	TCONS_00128057	BGIBMGA010554	gnl|BL_ORD_ID|264030 sp|P13595|NCAM1_MOUSE Neural cell adhesion molecule 1 OS=Mus musculus OX=10090 GN=Ncam1 PE=1 SV=3//6.11503e-11
novel_8	BGIBMGA001923-RA	BGIBMGA001923	gnl|BL_ORD_ID|107099 sp|Q9VS29|DSCL_DROME Down syndrome cell adhesion molecule-like protein Dscam2 OS=Drosophila melanogaster OX=7227 GN=Dscam2 PE=2 SV=3//8.95531e-41
novel_8	BGIBMGA003082-RA	BGIBMGA003082	-//-
novel_8	BGIBMGA004133-RA	BGIBMGA004133	-//-
novel_8	BGIBMGA004987-RA	BGIBMGA004987	gnl|BL_ORD_ID|99468 sp|Q68CQ4|DIEXF_HUMAN Digestive organ expansion factor homolog OS=Homo sapiens OX=9606 GN=DIEXF PE=1 SV=2//1.06681e-168
novel_8	BGIBMGA006834-RA	BGIBMGA006834	gnl|BL_ORD_ID|306689 sp|B0WAU8|PLK4_CULQU Serine/threonine-protein kinase PLK4 OS=Culex quinquefasciatus OX=7176 GN=SAK PE=3 SV=1//1.41658e-173
novel_8	BGIBMGA007418-RA	BGIBMGA007418	gnl|BL_ORD_ID|11009 sp|O49923|ADK_PHYPA Adenosine kinase OS=Physcomitrella patens subsp. patens OX=3218 GN=ADK PE=2 SV=1//4.37316e-123
novel_8	BGIBMGA008573-RA	BGIBMGA008573	gnl|BL_ORD_ID|293175 sp|O46102|PAPD1_DROME Poly(A) RNA polymerase, mitochondrial OS=Drosophila melanogaster OX=7227 GN=MTPAP PE=2 SV=2//2.34643e-125
novel_8	BGIBMGA008626-RA	BGIBMGA008626	gnl|BL_ORD_ID|110314 sp|Q9NIV1|E2AK3_DROME Eukaryotic translation initiation factor 2-alpha kinase OS=Drosophila melanogaster OX=7227 GN=PEK PE=1 SV=2//2.7032e-12
novel_8	BGIBMGA008993-RA	BGIBMGA008993	-//-
novel_8	BGIBMGA009263-RA	BGIBMGA009263	-//-
novel_8	BGIBMGA012414-RA	BGIBMGA012414	gnl|BL_ORD_ID|360265 sp|Q5UAS2|RL17_BOMMO 60S ribosomal protein L17 OS=Bombyx mori OX=7091 GN=RpL17 PE=2 SV=1//4.2646e-124
novel_8	BGIBMGA014541-RA	BGIBMGA014541	gnl|BL_ORD_ID|425845 sp|Q8BYR8|S41A2_MOUSE Solute carrier family 41 member 2 OS=Mus musculus OX=10090 GN=Slc41a2 PE=1 SV=1//4.04074e-61
novel_8	BGIBMGA000316-RA	BGIBMGA000316	gnl|BL_ORD_ID|46388 sp|Q01295|BRC1_DROME Broad-complex core protein isoforms 1/2/3/4/5 OS=Drosophila melanogaster OX=7227 GN=br PE=1 SV=2//7.76689e-41
novel_8	BGIBMGA001061-RA	BGIBMGA001061	gnl|BL_ORD_ID|14279 sp|Q07G10|ALKB8_XENTR Alkylated DNA repair protein alkB homolog 8 OS=Xenopus tropicalis OX=8364 GN=alkbh8 PE=2 SV=2//1.39773e-127
novel_8	BGIBMGA001735-RA	BGIBMGA001735	gnl|BL_ORD_ID|291038 sp|Q91W45|PAI2B_MOUSE Polyadenylate-binding protein-interacting protein 2B OS=Mus musculus OX=10090 GN=Paip2b PE=1 SV=2//1.54354e-07
novel_8	BGIBMGA002337-RA	BGIBMGA002337	gnl|BL_ORD_ID|119265 sp|P15007|ENO_DROME Enolase OS=Drosophila melanogaster OX=7227 GN=Eno PE=1 SV=2//2.32578e-162
novel_8	BGIBMGA002799-RA	BGIBMGA002799	-//-
novel_8	BGIBMGA003346-RA	BGIBMGA003346	-//-
novel_8	BGIBMGA003450-RA	BGIBMGA003450	gnl|BL_ORD_ID|220958 sp|P26305|LPSBP_PERAM Hemolymph lipopolysaccharide-binding protein OS=Periplaneta americana OX=6978 PE=1 SV=1//8.76575e-20
novel_8	BGIBMGA004525-RA	BGIBMGA004525	gnl|BL_ORD_ID|479397 sp|B0WC46|TRET1_CULQU Facilitated trehalose transporter Tret1 OS=Culex quinquefasciatus OX=7176 GN=Tret1 PE=3 SV=1//1.35581e-20
novel_8	BGIBMGA004998-RA	BGIBMGA004998	gnl|BL_ORD_ID|227760 sp|Q95327|MANBA_CAPHI Beta-mannosidase OS=Capra hircus OX=9925 GN=MANBA PE=2 SV=1//0
novel_8	BGIBMGA005114-RA	BGIBMGA005114	gnl|BL_ORD_ID|555567 sp|Q9H2Y7|ZN106_HUMAN Zinc finger protein 106 OS=Homo sapiens OX=9606 GN=ZNF106 PE=1 SV=1//1.20073e-17
novel_8	BGIBMGA005650-RA	BGIBMGA005650	gnl|BL_ORD_ID|293496 sp|Q90ZA1|PARN_XENLA Poly(A)-specific ribonuclease PARN OS=Xenopus laevis OX=8355 GN=parn PE=1 SV=1//1.09308e-134
novel_8	BGIBMGA007325-RA	BGIBMGA007325	gnl|BL_ORD_ID|310052 sp|P11654|PO210_RAT Nuclear pore membrane glycoprotein 210 OS=Rattus norvegicus OX=10116 GN=Nup210 PE=1 SV=1//2.93603e-17
novel_8	BGIBMGA008184-RA	BGIBMGA008184	gnl|BL_ORD_ID|555069 sp|P10076|ZFP26_MOUSE Zinc finger protein 26 OS=Mus musculus OX=10090 GN=Zfp26 PE=2 SV=2//4.0603e-08
novel_8	BGIBMGA008263-RA	BGIBMGA008263	gnl|BL_ORD_ID|555070 sp|P10077|ZFP27_MOUSE Zinc finger protein 27 OS=Mus musculus OX=10090 GN=Zfp27 PE=2 SV=2//3.63749e-06
novel_8	BGIBMGA009609-RA	BGIBMGA009609	gnl|BL_ORD_ID|13981 sp|Q8T8L8|ALG10_DROME Putative Dol-P-Glc:Glc(2)Man(9)GlcNAc(2)-PP-Dol alpha-1,2-glucosyltransferase OS=Drosophila melanogaster OX=7227 GN=Alg10 PE=2 SV=1//6.78684e-98
novel_8	BGIBMGA010612-RA	BGIBMGA010612	gnl|BL_ORD_ID|305738 sp|Q8ITC9|PK1R_DROME Pyrokinin-1 receptor OS=Drosophila melanogaster OX=7227 GN=PK1-R PE=2 SV=1//2.86313e-28
novel_8	BGIBMGA012502-RA	BGIBMGA012502	gnl|BL_ORD_ID|427613 sp|P83740|SC5A6_DROME Putative sodium-dependent multivitamin transporter OS=Drosophila melanogaster OX=7227 GN=CG32669 PE=2 SV=1//2.62885e-55
novel_8	BGIBMGA014528-RA	BGIBMGA014528	gnl|BL_ORD_ID|73830 sp|P04146|COPIA_DROME Copia protein OS=Drosophila melanogaster OX=7227 GN=GIP PE=1 SV=3//8.14792e-19
